# Supplementary material for: Optimization of rice panicle architecture by specifically suppressing ligand–receptor pairs
Source: Nat Commun. 2023 Mar 24;14:1640. doi: 10.1038/s41467-023-37326-x (PMC10039049; doi:10.1038/s41467-023-37326-x)
Supplement: Supplementary file 4 — Supplementary Data 1 [file 41467_2023_37326_MOESM4_ESM.xlsx]

## Sheet: Supplementary Data 1
	Supplementary Data 1. Primers used in this paper
	Primer Name	Primer Sequence (5'-3')	Application
	OsEPFL6-U3-F	GGCAGAAAGAGGAGCGGCGACGG	Construction of pYLCRISPR/Cas9-OsEPFL6/7-1 sgRNA
	OsEPFL6-U3-R	AAACCCGTCGCCGCTCCTCTTTC
	OsEPFL7-U6a-F	GCCGCTGCTGCCGGAGAGGGAGT	Construction of pYLCRISPR/Cas9-OsEPFL6/7-2 sgRNA
	OsEPFL7-U6a-R	AAACACTCCCTCTCCGGCAGCAG
	OsEPFL6-U3-F	GGCAGGAGGTGTACTACTCCAGC	Construction of pYLCRISPR/Cas9-OsEPFL6/8-1 sgRNA
	OsEPFL6-U3-R	AAACGCTGGAGTAGTACACCTCC
	OsEPFL8-U6a-F	GCCGGCTGCTTCATCGCTGCGTG	Construction of pYLCRISPR/Cas9-OsEPFL6/8-2 sgRNA
	OsEPFL8-U6a-R	AAACCACGCAGCGATGAAGCAGC
	OsEPFL6-U3-F	GGCAGAAAGAGGAGCGGCGACGG	Construction of pYLCRISPR/Cas9-OsEPFL6/9-1 sgRNA
	OsEPFL6-U3-R	AAACCCGTCGCCGCTCCTCTTTC
	OsEPFL9-U6a-F	GCCGGCCTTGTGCTTCTTCGCTG	Construction of pYLCRISPR/Cas9-OsEPFL6/9-2 sgRNA
	OsEPFL9-U6a-R	AAACCAGCGAAGAAGCACAAGGC
	OsEPFL8-U3-F	GGCACTAGCCGTCGCATGCCTCG	Construction of pYLCRISPR/Cas9-OsEPFL7/8-1 sgRNA
	OsEPFL8-U3-R	AAACCGAGGCATGCGACGGCTAG
	OsEPFL7-U6a-F	GCCGCTGCTGCCGGAGAGGGAGT	Construction of pYLCRISPR/Cas9-OsEPFL7/8-2 sgRNA
	OsEPFL7-U6a-R	AAACCCGTCGCCGCTCCTCTTTC
	OsEPFL7-U3-F	GGCAGCTGCTGCCGGAGAGGGAGT	Construction of pYLCRISPR/Cas9-OsEPFL7/9-1 sgRNA
	OsEPFL7-U3-R	AAACACTCCCTCTCCGGCAGCAGC
	OsEPFL9-U6a-F	GCCGGCCTTGTGCTTCTTCGCTG	Construction of pYLCRISPR/Cas9-OsEPFL7/9-2 sgRNA
	OsEPFL9-U6a-R	AAACCAGCGAAGAAGCACAAGGC
	OsEPFL8-U3-F	GGCACTAGCCGTCGCATGCCTCG	Construction of pYLCRISPR/Cas9-OsEPFL8/9-1 sgRNA
	OsEPFL8-U3-R	AAACCGAGGCATGCGACGGCTAG
	OsEPFL9-U6a-F	GCCGGCCTTGTGCTTCTTCGCTG	Construction of pYLCRISPR/Cas9-OsEPFL8/9-2 sgRNA
	OsEPFL9-U6a-R	AAACCAGCGAAGAAGCACAAGGC
	OsEPFL6-U3-F	GGCAGGAGGTGTACTACTCCAGC	Construction of pYLCRISPR/Cas9-OsEPFL5/6-1 sgRNA
	OsEPFL6-U3-R	AAACGCTGGAGTAGTACACCTCC
	OsEPFL5-U6a-F	GCCGCCACTGAAGCTTCTAGAAGT	Construction of pYLCRISPR/Cas9-OsEPFL5/6-2 sgRNA
	OsEPFL5-U6a-R	AAACACTTCTAGAAGCTTCAGTGG
	OsEPFL8-U3-F	GGCACTAGCCGTCGCATGCCTCG	Construction of pYLCRISPR/Cas9-OsEPFL5/8-1 sgRNA
	OsEPFL8-U3-R	AAACCGAGGCATGCGACGGCTAG
	OsEPFL5-U6a-F	GCCGCCACTGAAGCTTCTAGAAGT	Construction of pYLCRISPR/Cas9-OsEPFL5/8-2 sgRNA
	OsEPFL5-U6a-R	AAACACTTCTAGAAGCTTCAGTGG
	p1301-OsEPFL6-F	CGGGATCCATGGCCTCGGCGCGCCG	Construction of pUN1301-OsEPFL6
	p1301-OsEPFL6-R	ATCAATTGGGGCATGAAGAGCTTGT
	p1301-OsEPFL7-F	CGGGATCCATGGTGGTGGTGGGCGC	Construction of pUN1301-OsEPFL7
	p1301-OsEPFL7-R	ATCAATTGCGGCATGAAGAGCTTAT
	p1301-OsEPFL8-F	CGGGATCCATGGGGTCGTCGAGACG	Construction of pUN1301-OsEPFL8
	p1301-OsEPFL8-R	ATCAATTGCGGCATGTAGAGGCGGT
	p1301-OsEPFL9-F	CGGGATCCATGGCGAGCTCGGGGGG	Construction of pUN1301-OsEPFL9
	p1301-OsEPFL9-R	ATCAATTGTGGCATGTAGAGCCGGT
	GUSplus-OsER1-F	CCAGTGCCACGCTATTCACGACAGG	Construction of ProOsER1::GUS
	GUSplus-OsER1-R	CCTCTAGAGGCCACTGCTGCTCCGC
	GUSplus-OsEPFL6-F	CCAGTGCCAGTGCATGGTACTGCGA	Construction of ProOsEPFL6::GUS
	GUSplus-OsEPFL6-R	CCTCTAGAGGCCGGTACGTAGCTCG
	GUSplus-OsEPFL7-F	CCAGTGCCGCGACGGCAATAGTACT	Construction of ProOsEPFL7::GUS
	GUSplus-OsEPFL7-R	CCTCTAGACTCACGGCGCCCACCAC
	GUSplus-OsEPFL8-F	CCAGTGCCATAGGAAGATTGCAAAG	Construction of ProOsEPFL8::GUS
	GUSplus-OsEPFL8-R	CCTCTAGAGCCGCAGGCCGGCATCA
	GUSplus-OsEPFL9-F	CCAGTGCCAGGGAGAAGTTGATGGT	Construction of ProOsEPFL9::GUS
	GUSplus-OsEPFL9-R	CCTCTAGATGGCGCCTCCCCCAAAA
	OsER1-Flag-F	TCGGTACCATGACGCCGGCGCCGGC	Construction of Pro35S::OsER1LRR-Flag
	OsER1-Flag-R	ACTCTAGAAACCAGCTTGGGGGGAA
	OsEPFL6-Myc-F	CTTCTAGAATGGCCTCGGCGCGCCG	Construction of Pro35S::OsEPFL6-Myc
	OsEPFL6-Myc-R	TCGGATCCGGGCATGAAGAGCTTGT
	OsEPFL7-Myc-F	CTTCTAGAATGGTGGTGGTGGGCGC	Construction of Pro35S::OsEPFL7-Myc
	OsEPFL7-Myc-R	TCGGATCCCGGCATGAAGAGCTTAT
	OsEPFL8-Myc-F	CTTCTAGAATGGGGTCGTCGAGACG	Construction of Pro35S::OsEPFL8-Myc
	OsEPFL8-Myc-R	TCGGATCCCGGCATGTAGAGGCGGT
	OsEPFL9-Myc-F	CTTCTAGAATGGCGAGCTCGGGGGG	Construction of Pro35S::OsEPFL9-Myc
	OsEPFL9-Myc-R	TCGGATCCTGGCATGTAGAGCCGGT
	OsER1-F	GGCCCCTGGGATCCATGTCCTACCGCGCTCTCGTCGC	Construction of pFastBac-OsER1LRR
	OsER1-R	ACCGCATGCCTCGAGGTAATCCCAAGTATTGAAGAACC
	OsEPFL6-F	GGCCCCTGGGATCCATGCCGGGGTCGTCGCCGCCGAC	Construction of pFastBac-OsEPFL6
	OsEPFL6-R	ACCGCATGCCTCGAGGGGCATGAAGAGCTTGTCGCCGC
	OsEPFL7-F	GGCCCCTGGGATCCATGCCCGGGTCGTCGCCGCCGAC	Construction of pFastBac-OsEPFL7
	OsEPFL7-R	ACCGCATGCCTCGAGCGGCATGAAGAGCTTATCGCCGC
	OsEPFL8-F	GGCCCCTGGGATCCATGCCAGGGTCGCACCCGCCGCG	Construction of pFastBac-OsEPFL8
	OsEPFL8-R	ACCGCATGCCTCGAGCGGCATGTAGAGGCGGTTGCGGC
	OsEPFL9-F	GGCCCCTGGGATCCATGCGGGGTCGTACCCGCCGCGG	Construction of pFastBac-OsEPFL9
	OsEPFL9-R	ACCGCATGCCTCGAGTGGCATGTAGAGCCGGTTGCCGC
	OsEPF1-RT-F	CACGGCTCCATCTGCTG	qRT-PCR
	OsEPF1-RT-R	ATCTCCGTCGTCGTCTCTT
	OsEPF2-RT-F	GCAGTCGTCCTGCTTCTT	qRT-PCR
	OsEPF2-RT-R	AGATCACAAGTGTCGCAGTAG
	OsEPFL1-RT-F	CTGCTACAGCAAGTGCTACG	qRT-PCR
	OsEPFL1-RT-R	GCGGCTTGTAGTTGGTGAA
	OsEPFL2-RT-F	TAGTGGCCATGATTCTGGTGA	qRT-PCR
	OsEPFL2-RT-R	GCGACTTGTCCTCCGCTA
	OsEPFL3-RT-F	CTCCTTCTGCTCTCCTCTCAT	qRT-PCR
	OsEPFL3-RT-R	CCGTCTGCTCCACCTCT
	OsEPFL4-RT-F	GGGCAATGCCTGATTCCTA	qRT-PCR
	OsEPFL4-RT-R	TCATGGGTTCAGGATCATTCC
	OsEPFL5-RT-F	GATAGGATCAAGGCCACCAAG	qRT-PCR
	OsEPFL5-RT-R	GCAGCTTTGGTTTGTGTCTTC
	OsEPFL6-RT-F	CTCCTCATCCTCCTCGTCTT	qRT-PCR
	OsEPFL6-RT-R	GTCGCCGCTCCTCTTTC
	OsEPFL7-RT-F	GTCGTCGTCGTCTTCGC	qRT-PCR
	OsEPFL7-RT-R	ACGAGTCTAGTCTCCTCACG
	OsEPFL8-RT-F	CGCCGTTACTCCGATCATTT	qRT-PCR
	OsEPFL8-RT-R	TAGTGACCACCACCTTCCA
	OsEPFL9-RT-F	GGTGGCCTTGTGCTTCTT	qRT-PCR
	OsEPFL9-RT-R	ATATGCTGTTGCTCGTGTCC
	OsEPFL10-RT-F	CCTCACCAAACATTACCTGAAGA	qRT-PCR
	OsEPFL10-RT-R	GGAGCAGTCGAACCAATCAA
	OsUBQ5-RT-F	ACCACTTCGACCGCCACTACT	qRT-PCR
	OsUBQ5-RT-R	ACGCCTAAGCCTGCTGGTT
