# Supplementary material for: Optimization of rice panicle architecture by specifically suppressing ligand–receptor pairs
Source: Nat Commun. 2023 Mar 24;14:1640. doi: 10.1038/s41467-023-37326-x (PMC10039049; doi:10.1038/s41467-023-37326-x)
Supplement: Supplementary file 6 — Source Data [file 41467_2023_37326_MOESM6_ESM.xlsx]

## Sheet: Fig. 1
	Fig. 1i								Fig. 1j								Fig. 1k								Fig. 1l
		A	B	C	D	E	F			A	B	C	D	E	F			A	B	C	D	E	F			A	B	C	D	E	F
	Primary branches	FAZ1	osepfl6	osepfl7	osepfl8	osepfl9	osepfl5		Secondary branches	FAZ1	osepfl6	osepfl7	osepfl8	osepfl9	osepfl5		Spikelet number	FAZ1	osepfl6	osepfl7	osepfl8	osepfl9	osepfl5		Grain length	FAZ1	osepfl6	osepfl7	osepfl8	osepfl9	osepfl5
	Plant-1	13	17	13	15	18	14		Plant-1	107	126	83	142	109	73		Plant-1	282	341	283	311	306	216		Plant-1	8.798	8.433	8.534	8.475	8.941	8.953
	Plant-2	12	15	14	16	17	13		Plant-2	90	134	108	127	125	76		Plant-2	225	365	285	286	284	228		Plant-2	8.823	8.405	8.591	8.46	8.863	9.186
	Plant-3	13	15	15	17	20	12		Plant-3	87	130	105	120	104	78		Plant-3	267	276	240	333	291	192		Plant-3	8.731	8.308	8.564	8.485	8.954	9.182
	Plant-4	15	17	12	15	17	13		Plant-4	100	126	98	129	120	83		Plant-4	249	298	263	299	277	209		Plant-4	8.8	8.227	8.555	8.46	8.882	8.925
	Plant-5	14	16	15	16	19	14		Plant-5	101	118	85	114	110	68		Plant-5	275	338	248	263	289	243		Plant-5	8.72	8.283	8.587	8.431	8.685	9.029
	Plant-6	15	15	15	17	18	13		Plant-6	79	135	102	135	100	83		Plant-6	266	348	255	301	303	205		Plant-6	8.763	8.281	8.589	8.429	8.624	9.113
	Plant-7	13	16	16	16	17	15		Plant-7	88	121	100	130	98	89		Plant-7	278	322	268	340	332	223		Plant-7	8.783	8.268	8.586	8.427	8.701	9.29
	Plant-8	15	15	14	17	16	15		Plant-8	92	138	81	138	103	80		Plant-8	231	328	237	275	269	174		Plant-8	8.783	8.359	8.606	8.451	8.693	8.944
	Plant-9	14	17	13	18	17	14		Plant-9	87	133	99	132	112	72		Plant-9	223	296	285	348	276	210		Plant-9	8.663	8.33	8.562	8.399	8.789	9.055
	Plant-10	13	18	14	16	16	11		Plant-10	94	143	92	119	117	69		Plant-10	258	309	271	324	320	220		Plant-10	8.704	8.302	8.673	8.492	8.82	9.131
	Tukey's multiple comparisons test				Summary	Adjusted P Value			Tukey's multiple comparisons test				Summary	Adjusted P Value			Tukey's multiple comparisons test				Summary	Adjusted P Value			Tukey's multiple comparisons test				Summary	Adjusted P Value
	A vs. B				***	0.0003			A vs. B				****	<0.0001			A vs. B				****	<0.0001			A vs. B				****	<0.0001
	A vs. C				ns	0.9697			A vs. C				ns	0.9749			A vs. C				ns	0.9681			A vs. C				***	0.0001
	A vs. D				****	<0.0001			A vs. D				****	<0.0001			A vs. D				****	<0.0001			A vs. D				****	<0.0001
	A vs. E				****	<0.0001			A vs. E				***	0.0003			A vs. E				**	0.0043			A vs. E				ns	0.8806
	A vs. F				ns	0.9916			A vs. F				**	0.0018			A vs. F				**	0.0012			A vs. F				****	<0.0001
	B vs. C				**	0.0034			B vs. C				****	<0.0001			B vs. C				****	<0.0001			B vs. C				****	<0.0001
	B vs. D				ns	0.9988			B vs. D				ns	0.9967			B vs. D				ns	0.7417			B vs. D				**	0.0055
	B vs. E				ns	0.0853			B vs. E				****	<0.0001			B vs. E				ns	0.098			B vs. E				****	<0.0001
	B vs. F				****	<0.0001			B vs. F				****	<0.0001			B vs. F				****	<0.0001			B vs. F				****	<0.0001
	C vs. D				***	0.001			C vs. D				****	<0.0001			C vs. D				***	0.0009			C vs. D				**	0.0044
	C vs. E				****	<0.0001			C vs. E				**	0.0038			C vs. E				*	0.0401			C vs. E				****	<0.0001
	C vs. F				ns	0.7467			C vs. F				***	0.0001			C vs. F				****	<0.0001			C vs. F				****	<0.0001
	D vs. E				ns	0.1957			D vs. E				****	<0.0001			D vs. E				ns	0.7856			D vs. E				****	<0.0001
	D vs. F				****	<0.0001			D vs. F				****	<0.0001			D vs. F				****	<0.0001			D vs. F				****	<0.0001
	E vs. F				****	<0.0001			E vs. F				****	<0.0001			E vs. F				****	<0.0001			E vs. F				****	<0.0001
	Fig. 1m								Fig. 1n								Fig. 1o								Fig. 1p
		A	B	C	D	E	F			A	B	C	D	E	F			A	B	C	D	E	F			A	B	C	D	E	F
	Grain width	FAZ1	osepfl6	osepfl7	osepfl8	osepfl9	osepfl5		1000-grain weight	FAZ1	osepfl6	osepfl7	osepfl8	osepfl9	osepfl5		Filled grain number	FAZ1	osepfl6	osepfl7	osepfl8	osepfl9	osepfl5		Yield per plant	FAZ1	osepfl6	osepfl7	osepfl8	osepfl9	osepfl5
	Plant-1	2.388	2.337	2.27	1.977	2.424	2.438		Plant-1	19.423	16.6377	18.8553	14.9583	22.0838	23.314		Plant-1	231	288	240	223	245	200		Plant-1	32.49	30.56	32.43	22.32	33.01	26.14
	Plant-2	2.346	2.304	2.299	2.013	2.356	2.483		Plant-2	22.601	17.2838	17.8089	13.8993	20.1818	24.5735		Plant-2	210	302	231	200	261	197		Plant-2	34.57	34.67	31.72	27.09	36.2	26.85
	Plant-3	2.355	2.291	2.316	2.028	2.367	2.539		Plant-3	21.648	17.4446	19.6808	15.3974	22.3932	25.36		Plant-3	222	231	211	218	243	185		Plant-3	28.55	29.4	30.41	25.86	32.33	23.88
	Plant-4	2.411	2.314	2.328	2.035	2.389	2.365		Plant-4	18.538	18.2342	19.5041	13.812	21.6829	22.4087		Plant-4	218	244	213	224	226	193		Plant-4	29.41	32.2	29.1	27.09	34.34	27.53
	Plant-5	2.357	2.282	2.28	2.007	2.352	2.493		Plant-5	21.15	15.6179	18.8481	15.634	21.4551	23.7043		Plant-5	244	288	220	190	256	225		Plant-5	30.35	34.46	30.78	24.19	33.53	29.71
	Plant-6	2.332	2.333	2.249	2.035	2.333	2.561		Plant-6	21.215	15.9655	18.8293	13.4889	19.8231	22.745		Plant-6	231	275	231	224	255	180		Plant-6	32.43	32.33	30.54	21.56	31.94	31.34
	Plant-7	2.381	2.331	2.344	2.006	2.37	2.406		Plant-7	21.134	18.0791	19.678	13.987	20.0273	22.3333		Plant-7	248	283	250	232	266	211		Plant-7	28.76	32.88	32.51	26.12	35.87	26.61
	Plant-8	2.409	2.341	2.311	2.011	2.342	2.448		Plant-8	18.2419	15.9412	19.4524	14.85	19.811	23.1489		Plant-8	200	268	192	206	240	164		Plant-8	29.53	33.89	28.49	22.61	32.6	29.95
	Plant-9	2.341	2.308	2.335	2.005	2.365	2.471		Plant-9	21.7315	17.4286	18.5007	16.4108	18.8876	22.1087		Plant-9	186	255	243	231	227	196		Plant-9	27.61	30.21	34.35	19.94	34.84	25.06
	Plant-10	2.372	2.283	2.299	2.012	2.438	2.455		Plant-10	19.2989	15.5864	16.8419	12.1406	20.6071	24.7816		Plant-10	237	234	216	198	293	197		Plant-10	32.4	35.11	29.49	23.23	29.84	28.25
	Tukey's multiple comparisons test				Summary	Adjusted P Value			Tukey's multiple comparisons test				Summary	Adjusted P Value				A	B	C	D	E	F		Tukey's multiple comparisons test				Summary	Adjusted P Value
	A vs. B				**	0.0061			A vs. B				****	<0.0001			Setting percentage	FAZ1	osepfl6	osepfl7	osepfl8	osepfl9	osepfl5		A vs. B				ns	0.3283
	A vs. C				***	0.0009			A vs. C				*	0.0231			Plant-1	0.819149	0.844575	0.848057	0.717042	0.800654	0.925926		A vs. C				ns	0.9988
	A vs. D				****	<0.0001			A vs. D				****	<0.0001			Plant-2	0.933333	0.827397	0.810526	0.699301	0.919014	0.864035		A vs. D				****	<0.0001
	A vs. E				ns	0.9997			A vs. E				ns	0.9989			Plant-3	0.831461	0.836957	0.879167	0.654655	0.835052	0.963542		A vs. E				*	0.0481
	A vs. F				****	<0.0001			A vs. F				****	<0.0001			Plant-4	0.875502	0.818792	0.809886	0.749164	0.815884	0.923445		A vs. F				*	0.0252
	B vs. C				ns	0.99			B vs. C				**	0.0049			Plant-5	0.887273	0.852071	0.887097	0.722433	0.885813	0.925926		B vs. C				ns	0.5624
	B vs. D				****	<0.0001			B vs. D				***	0.0005			Plant-6	0.868421	0.79023	0.905882	0.744186	0.841584	0.878049		B vs. D				****	<0.0001
	B vs. E				**	0.0025			B vs. E				****	<0.0001			Plant-7	0.892086	0.878882	0.932836	0.682353	0.801205	0.946188		B vs. E				ns	0.9399
	B vs. F				****	<0.0001			B vs. F				****	<0.0001			Plant-8	0.865801	0.817073	0.810127	0.749091	0.892193	0.942529		B vs. F				****	<0.0001
	C vs. D				****	<0.0001			C vs. D				****	<0.0001			Plant-9	0.834081	0.861486	0.852632	0.663793	0.822464	0.933333		C vs. D				****	<0.0001
	C vs. E				***	0.0003			C vs. E				**	0.0079			Plant-10	0.918605	0.757282	0.797048	0.611111	0.915625	0.895455		C vs. E				ns	0.1197
	C vs. F				****	<0.0001			C vs. F				****	<0.0001											C vs. F				**	0.0084
	D vs. E				****	<0.0001			D vs. E				****	<0.0001			Tukey's multiple comparisons test				Summary	Adjusted P Value			D vs. E				****	<0.0001
	D vs. F				****	<0.0001			D vs. F				****	<0.0001			A vs. B				ns	0.1717			D vs. F				**	0.0065
	E vs. F				****	<0.0001			E vs. F				****	<0.0001			A vs. C				ns	0.8982			E vs. F				****	<0.0001
																	A vs. D				****	<0.0001
																	A vs. E				ns	0.8904
																	A vs. F				ns	0.1195
																	B vs. C				ns	0.7518
																	B vs. D				****	<0.0001
																	B vs. E				ns	0.7635
																	B vs. F				****	<0.0001
																	C vs. D				****	<0.0001
																	C vs. E				ns	>0.9999
																	C vs. F				**	0.0078
																	D vs. E				****	<0.0001
																	D vs. F				****	<0.0001
																	E vs. F				**	0.0074

## Sheet: Fig. 2
	Fig. 2m																	Fig. 2n
		A	B	C	D	E	F	G	H	I	J	K	L	M	N	O			A	B	C	D	E	F	G	H	I	J	K	L	M	N	O
	Spikelet number	FAZ1	osepfl6	osepfl7	osepfl8	osepfl9	osepfl5	osepfl6;7	osepfl6;8	osepfl6;9	osepfl7;8	osepfl7;9	osepfl8;9	osepfl5;6	osepfl5;8	oser1		Filled grain number	FAZ1	osepfl6	osepfl7	osepfl8	osepfl9	osepfl5	osepfl6;7	osepfl6;8	osepfl6;9	osepfl7;8	osepfl7;9	osepfl8;9	osepfl5;6	osepfl5;8	oser1
	Plant-1	282	341	283	311	306	216	336	378	382	343	273	378	288	244	445		Plant-1	231	288	240	223	245	200	267	218	300	244	237	231	231	196	231
	Plant-2	225	365	285	286	284	228	316	355	330	308	304	360	265	270	346		Plant-2	210	302	231	200	261	197	254	222	255	245	266	255	245	215	203
	Plant-3	267	276	240	333	291	192	350	348	336	320	322	320	304	300	393		Plant-3	222	231	211	218	243	185	289	236	286	228	267	252	252	211	220
	Plant-4	249	298	263	299	277	209	341	341	351	302	289	340	290	229	366		Plant-4	218	244	213	224	226	193	294	227	305	211	248	253	253	172	219
	Plant-5	275	338	248	263	289	243	295	410	345	329	300	370	300	267	389		Plant-5	244	288	220	190	256	225	255	175	256	209	235	226	226	206	245
	Plant-6	266	348	255	301	303	205	348	383	398	278	287	337	292	285	376		Plant-6	231	275	231	224	255	180	301	234	309	230	241	240	240	223	208
	Plant-7	278	322	268	340	332	223	323	344	370	337	321	326	259	256	370		Plant-7	248	283	250	232	266	211	269	210	304	232	288	233	220	200	246
	Plant-8	231	328	237	275	269	174	362	368	339	349	275	320	316	271	355		Plant-8	200	268	192	206	240	164	323	249	297	233	251	220	262	224	198
	Plant-9	223	296	285	348	276	210	327	327	364	318	326	368	283	302	386		Plant-9	186	255	243	231	227	196	282	206	303	202	277	249	253	224	219
	Plant-10	258	309	271	324	320	220	274	390	376	359	310	335	245	280	424		Plant-10	237	234	216	198	293	197	217	166	327	274	242	220	226	201	215
	Tukey's multiple comparisons test				Summary	Adjusted P Value													A	B	C	D	E	F	G	H	I	J	K	L	M	N	O
	A vs. B				****	<0.0001												Setting percentage	FAZ1	osepfl6	osepfl7	osepfl8	osepfl9	osepfl5	osepfl6;7	osepfl6;8	osepfl6;9	osepfl7;8	osepfl7;9	osepfl8;9	osepfl5;6	osepfl5;8	oser1
	A vs. C				ns	>0.9999												Plant-1	0.819149	0.844575	0.848057	0.717042	0.800654	0.925926	0.794643	0.64881	0.815217	0.71137	0.868132	0.645251	0.810526	0.771654	0.519101
	A vs. D				***	0.0002												Plant-2	0.933333	0.827397	0.810526	0.699301	0.919014	0.864035	0.803797	0.702532	0.796875	0.795455	0.875	0.720339	0.878136	0.796296	0.586705
	A vs. E				*	0.0227												Plant-3	0.831461	0.836957	0.879167	0.654655	0.835052	0.963542	0.825714	0.674286	0.833819	0.7125	0.829193	0.7875	0.828947	0.705686	0.559796
	A vs. F				**	0.0061												Plant-4	0.875502	0.818792	0.809886	0.749164	0.815884	0.923445	0.86217	0.665689	0.868946	0.698675	0.858131	0.748521	0.800633	0.751092	0.598361
	A vs. G				****	<0.0001												Plant-5	0.887273	0.852071	0.887097	0.722433	0.885813	0.925926	0.864407	0.59322	0.787692	0.635258	0.783333	0.610811	0.760943	0.743682	0.62982
	A vs. H				****	<0.0001												Plant-6	0.868421	0.79023	0.905882	0.744186	0.841584	0.878049	0.796296	0.619048	0.776382	0.730159	0.839721	0.720721	0.821918	0.782456	0.553191
	A vs. I				****	<0.0001												Plant-7	0.892086	0.878882	0.932836	0.682353	0.801205	0.946188	0.832817	0.650155	0.821622	0.688427	0.897196	0.737342	0.883534	0.75188	0.664865
	A vs. J				****	<0.0001												Plant-8	0.865801	0.817073	0.810127	0.749091	0.892193	0.942529	0.877717	0.67663	0.876106	0.667622	0.912727	0.694006	0.856209	0.826568	0.557746
	A vs. K				**	0.0031												Plant-9	0.834081	0.861486	0.852632	0.663793	0.822464	0.933333	0.862385	0.629969	0.855932	0.63522	0.849693	0.691667	0.893993	0.741722	0.567358
	A vs. L				****	<0.0001												Plant-10	0.918605	0.757282	0.797048	0.611111	0.915625	0.895455	0.764085	0.584507	0.869681	0.742547	0.780645	0.656716	0.886275	0.693103	0.507075
	A vs. M				ns	0.3049
	A vs. N				ns	0.9845												Tukey's multiple comparisons test				Summary	Adjusted P Value
	A vs. O				****	<0.0001												A vs. B				ns	0.5811
	B vs. C				****	<0.0001												A vs. C				ns	0.9995
	B vs. D				ns	0.9913												A vs. D				****	<0.0001
	B vs. E				ns	0.3879												A vs. E				ns	0.9994
	B vs. F				****	<0.0001												A vs. F				ns	0.4603
	B vs. G				ns	>0.9999												A vs. G				ns	0.5784
	B vs. H				**	0.0088												A vs. H				****	<0.0001
	B vs. I				*	0.0446												A vs. I				ns	0.6477
	B vs. J				ns	>0.9999												A vs. J				****	<0.0001
	B vs. K				ns	0.7824												A vs. K				ns	0.9964
	B vs. L				ns	0.6641												A vs. L				****	<0.0001
	B vs. M				*	0.0345												A vs. M				ns	0.9561
	B vs. N				***	0.0003												A vs. N				****	<0.0001
	B vs. O				****	<0.0001												A vs. O				****	<0.0001
	C vs. D				**	0.0041												B vs. C				ns	0.9928
	C vs. E				ns	0.1894												B vs. D				****	<0.0001
	C vs. F				***	0.0003												B vs. E				ns	0.9938
	C vs. G				****	<0.0001												B vs. F				***	0.0004
	C vs. H				****	<0.0001												B vs. G				ns	>0.9999
	C vs. I				****	<0.0001												B vs. H				****	<0.0001
	C vs. J				****	<0.0001												B vs. I				ns	>0.9999
	C vs. K				*	0.0422												B vs. J				****	<0.0001
	C vs. L				****	<0.0001												B vs. K				ns	0.9988
	C vs. M				ns	0.8204												B vs. L				****	<0.0001
	C vs. N				ns	>0.9999												B vs. M				ns	>0.9999
	C vs. O				****	<0.0001												B vs. N				*	0.0179
	D vs. E				ns	0.9951												B vs. O				****	<0.0001
	D vs. F				****	<0.0001												C vs. D				****	<0.0001
	D vs. G				ns	0.8888												C vs. E				ns	>0.9999
	D vs. H				****	<0.0001												C vs. F				*	0.0448
	D vs. I				***	0.0004												C vs. G				ns	0.9926
	D vs. J				ns	0.9679												C vs. H				****	<0.0001
	D vs. K				ns	>0.9999												C vs. I				ns	0.9965
	D vs. L				*	0.0398												C vs. J				****	<0.0001
	D vs. M				ns	0.6305												C vs. K				ns	>0.9999
	D vs. N				*	0.0376												C vs. L				****	<0.0001
	D vs. O				****	<0.0001												C vs. M				ns	>0.9999
	E vs. F				****	<0.0001												C vs. N				***	0.0001
	E vs. G				ns	0.1418												C vs. O				****	<0.0001
	E vs. H				****	<0.0001												D vs. E				****	<0.0001
	E vs. I				****	<0.0001												D vs. F				****	<0.0001
	E vs. J				ns	0.2624												D vs. G				****	<0.0001
	E vs. K				ns	>0.9999												D vs. H				ns	0.22
	E vs. L				***	0.0004												D vs. I				****	<0.0001
	E vs. M				ns	0.9996												D vs. J				ns	>0.9999
	E vs. N				ns	0.5963												D vs. K				****	<0.0001
	E vs. O				****	<0.0001												D vs. L				ns	>0.9999
	F vs. G				****	<0.0001												D vs. M				****	<0.0001
	F vs. H				****	<0.0001												D vs. N				ns	0.168
	F vs. I				****	<0.0001												D vs. O				****	<0.0001
	F vs. J				****	<0.0001												E vs. F				*	0.0422
	F vs. K				****	<0.0001												E vs. G				ns	0.9936
	F vs. L				****	<0.0001												E vs. H				****	<0.0001
	F vs. M				****	<0.0001												E vs. I				ns	0.9971
	F vs. N				****	<0.0001												E vs. J				****	<0.0001
	F vs. O				****	<0.0001												E vs. K				ns	>0.9999
	G vs. H				*	0.0422												E vs. L				****	<0.0001
	G vs. I				ns	0.1625												E vs. M				ns	>0.9999
	G vs. J				ns	>0.9999												E vs. N				***	0.0001
	G vs. K				ns	0.446												E vs. O				****	<0.0001
	G vs. L				ns	0.9237												F vs. G				***	0.0004
	G vs. M				**	0.0069												F vs. H				****	<0.0001
	G vs. N				****	<0.0001												F vs. I				***	0.0006
	G vs. O				****	<0.0001												F vs. J				****	<0.0001
	H vs. I				ns	>0.9999												F vs. K				*	0.0236
	H vs. J				*	0.0178												F vs. L				****	<0.0001
	H vs. K				****	<0.0001												F vs. M				**	0.0064
	H vs. L				ns	0.8965												F vs. N				****	<0.0001
	H vs. M				****	<0.0001												F vs. O				****	<0.0001
	H vs. N				****	<0.0001												G vs. H				****	<0.0001
	H vs. O				ns	0.8256												G vs. I				ns	>0.9999
	I vs. J				ns	0.0808												G vs. J				****	<0.0001
	I vs. K				****	<0.0001												G vs. K				ns	0.9987
	I vs. L				ns	0.9934												G vs. L				****	<0.0001
	I vs. M				****	<0.0001												G vs. M				ns	>0.9999
	I vs. N				****	<0.0001												G vs. N				*	0.0182
	I vs. O				ns	0.4863												G vs. O				****	<0.0001
	J vs. K				ns	0.644												H vs. I				****	<0.0001
	J vs. L				ns	0.7992												H vs. J				ns	0.1652
	J vs. M				*	0.0178												H vs. K				****	<0.0001
	J vs. N				***	0.0001												H vs. L				ns	0.1743
	J vs. O				****	<0.0001												H vs. M				****	<0.0001
	K vs. L				**	0.0039												H vs. N				****	<0.0001
	K vs. M				ns	0.9645												H vs. O				*	0.0251
	K vs. N				ns	0.2285												I vs. J				****	<0.0001
	K vs. O				****	<0.0001												I vs. K				ns	0.9995
	L vs. M				****	<0.0001												I vs. L				****	<0.0001
	L vs. N				****	<0.0001												I vs. M				ns	>0.9999
	L vs. O				*	0.0207												I vs. N				*	0.0132
	M vs. N				ns	0.9929												I vs. O				****	<0.0001
	M vs. O				****	<0.0001												J vs. K				****	<0.0001
	N vs. O				****	<0.0001												J vs. L				ns	>0.9999
																		J vs. M				****	<0.0001
																		J vs. N				ns	0.2234
	Fig. 2o									Fig. 2p								J vs. O				****	<0.0001
		Uncropped images									Uncropped images							K vs. L				****	<0.0001
																		K vs. M				ns	>0.9999
																		K vs. N				***	0.0003
																		K vs. O				****	<0.0001
																		L vs. M				****	<0.0001
																		L vs. N				ns	0.2126
																		L vs. O				****	<0.0001
																		M vs. N				**	0.0013
																		M vs. O				****	<0.0001
																		N vs. O				****	<0.0001
			A	B	C	D						A	B	C	D
		Phos-OsMPK6	FAZ1	osepfl6;7	osepfl6;8	oser1					Phos-OsMPK6	FAZ1	osepfl6;9	osepfl7;9	oser1
		Replicate-1	15.23	5.45	2.46	2.49					Replicate-1	16.12	3.66	6.21	2.83
		Replicate-2	18.59	6.06	2.94	2.98					Replicate-2	18.33	5.67	9.87	4.56
		Replicate-3	24.73	9.41	2.63	2.58					Replicate-3	14.28	4.33	6.64	2.75
			A	B	C	D						A	B	C	D
		Actin	FAZ1	osepfl6;7	osepfl6;8	oser1					Actin	FAZ1	osepfl6;9	osepfl7;9	oser1
		Replicate-1	1.88	1.93	1.91	1.87					Replicate-1	1.79	1.67	1.63	1.81
		Replicate-2	2.01	2.06	1.95	2.34					Replicate-2	1.54	1.93	2.12	2.31
		Replicate-3	3.36	3.45	3.57	3.62					Replicate-3	1.42	1.34	1.16	1.29
			A	B	C	D						A	B	C	D
		Ratio	FAZ1	osepfl6;7	osepfl6;8	oser1					Ratio	FAZ1	osepfl6;9	osepfl7;9	oser1
		Replicate-1	8.10106	2.82383	1.28796	1.33155					Replicate-1	9.00559	2.19162	3.80982	1.56354
		Replicate-2	9.24876	2.94175	1.50769	1.2735					Replicate-2	11.9026	2.93782	4.65566	1.97403
		Replicate-3	7.36012	2.72754	0.73669	0.71271					Replicate-3	10.0563	3.23134	5.72414	2.13178
		Phos-OsMPK6 level									Phos-OsMPK6 level
		Tukey's multiple comparisons test			Summary	Adjusted P Value					Tukey's multiple comparisons test			Summary	Adjusted P Value
		A vs. B			****	<0.0001					A vs. B			****	<0.0001
		A vs. C			****	<0.0001					A vs. C			***	0.0004
		A vs. D			****	<0.0001					A vs. D			****	<0.0001
		B vs. C			*	0.0247					B vs. C			ns	0.1229
		B vs. D			*	0.0198					B vs. D			ns	0.6526
		C vs. D			ns	0.9984					C vs. D			*	0.0234
	Fig. 2q									Fig. 2r
		Uncropped images									Uncropped images
			A	B	C	D						A	B	C	D
		Phos-OsMPK6	FAZ1	osepfl7;8	osepfl8;9	oser1					Phos-OsMPK6	FAZ1	osepfl5;6	osepfl5;8	oser1
		Replicate-1	14.75	4.79	3.46	1.69					Replicate-1	20.28	9.53	11.65	3.04
		Replicate-2	17.83	5.16	4.37	2.15					Replicate-2	18.52	8.36	10.68	3.49
		Replicate-3	15.37	4.84	3.71	2.17					Replicate-3	18.94	7.37	12.55	3.65
			A	B	C	D						A	B	C	D
		Actin	FAZ1	osepfl7;8	osepfl8;9	oser1					Actin	FAZ1	osepfl5;6	osepfl5;8	oser1
		Replicate-1	1.74	1.66	1.72	1.78					Replicate-1	2.24	2.57	2.13	2.19
		Replicate-2	1.66	1.67	1.66	1.68					Replicate-2	2.41	2.49	2.18	2.25
		Replicate-3	1.66	1.72	1.83	1.78					Replicate-3	1.98	2.02	2.13	2.11
			A	B	C	D						A	B	C	D
		Ratio	FAZ1	osepfl7;8	osepfl8;9	oser1					Ratio	FAZ1	osepfl5;6	osepfl5;8	oser1
		Replicate-1	8.47701	2.88554	2.01163	0.94944					Replicate-1	9.05357	3.70817	5.46948	1.38813
		Replicate-2	10.741	3.08982	2.63253	1.27976					Replicate-2	7.68465	3.35743	4.89908	1.55111
		Replicate-3	9.25904	2.81395	2.02732	1.2191					Replicate-3	9.56566	3.64851	5.89202	1.72986
		Phos-OsMPK6 level									Phos-OsMPK6 level
		Tukey's multiple comparisons test			Summary	Adjusted P Value					Tukey's multiple comparisons test			Summary	Adjusted P Value
		A vs. B			****	<0.0001					A vs. B			****	<0.0001
		A vs. C			****	<0.0001					A vs. C			***	0.0004
		A vs. D			****	<0.0001					A vs. D			****	<0.0001
		B vs. C			ns	0.5262					B vs. C			*	0.0159
		B vs. D			*	0.0303					B vs. D			**	0.0098
		C vs. D			ns	0.217					C vs. D			***	0.0001

## Sheet: Fig. 3
	Fig. 3e															Fig. 3f									Fig. 3g									Fig. 3h									Fig. 3i
	OsER1LRR			OsER1LRR+OsEPFL6			OsER1LRR+OsEPFL7			OsER1LRR+OsEPFL8			OsER1LRR+OsEPFL9				Uncropped images									Uncropped images									Uncropped images									Uncropped images
	A280 (mAU)	Elution volume (mL)		A280 (mAU)	Elution volume (mL)		A280 (mAU)	Elution volume (mL)		A280 (mAU)	Elution volume (mL)		A280(mAU)	Elution volume (mL)
	0	0.132		0	-23.569		0	-1.238		0	7.311		0	-4.71
	0.025	-0.036		0.025	0.026		0.025	0.594		0.027	1.138		0.027	-0.31
	0.05	-0.103		0.05	0.336		0.05	1.889		0.053	0.604		0.053	0.195
	0.074	-0.125		0.075	0.438		0.074	2.342		0.08	-1.157		0.08	0.329
	0.099	-0.132		0.1	0.498		0.099	2.519		0.106	-2.91		0.106	0.17
	0.124	0.295		0.125	0.949		0.124	2.885		0.133	0.205		0.133	0.716
	0.149	4.66		0.15	4.469		0.149	7.114		0.16	5.898		0.16	4.33
	0.174	13.59		0.174	9.62		0.174	13.092		0.186	10.485		0.186	8.914
	0.199	21.451		0.199	14.297		0.199	17.922		0.213	10.166		0.213	11.046
	0.223	27.932		0.224	16.757		0.223	19.889		0.239	7.613		0.239	9.947
	0.248	28.521		0.249	15.211		0.248	17.133		0.266	5.17		0.266	7.864
	0.273	25.623		0.274	12.519		0.273	13.696		0.293	3.202		0.293	6.237
	0.298	23.102		0.299	10.136		0.298	10.955		0.319	1.714		0.319	4.898
	0.323	21.267		0.324	8.365		0.323	8.916		0.346	0.644		0.346	3.841
	0.348	19.674		0.349	7.046		0.348	7.493		0.372	-0.264		0.373	3.088
	0.372	18.131		0.374	5.994		0.372	6.37		0.399	-0.933		0.399	2.513
	0.397	16.705		0.399	5.102		0.397	5.51		0.426	-1.428		0.426	2.042
	0.422	15.363		0.424	4.427		0.422	4.809		0.452	-1.834		0.452	1.712
	0.447	14.107		0.449	3.836		0.447	4.221		0.479	-2.144		0.479	1.438
	0.472	12.971		0.473	3.363		0.472	3.748		0.505	-2.397		0.506	1.186
	0.496	11.91		0.498	2.938		0.496	3.298		0.532	-2.64		0.532	0.99
	0.521	10.996		0.523	2.564		0.521	2.937		0.559	-2.837		0.559	0.82
	0.546	10.144		0.548	2.242		0.546	2.581		0.585	-3.003		0.585	0.661
	0.571	9.445		0.573	1.938		0.571	2.272		0.612	-3.16		0.612	0.533
	0.596	8.803		0.598	1.685		0.596	2.009		0.638	-3.301		0.639	0.426
	0.621	8.254		0.623	1.448		0.621	1.779		0.665	-3.411		0.665	0.335
	0.645	7.784		0.648	1.23		0.645	1.567		0.692	-3.516		0.692	0.259
	0.67	7.36		0.673	1.055		0.67	1.385		0.718	-3.61		0.718	0.186
	0.695	6.973		0.698	0.891		0.695	1.228		0.745	-3.708		0.745	0.115
	0.72	6.577		0.723	0.757		0.72	1.099		0.771	-3.794		0.772	0.069
	0.745	6.234		0.748	0.643		0.745	0.984		0.798	-3.865		0.798	0.017
	0.769	5.941		0.772	0.514		0.769	0.89		0.825	-3.924		0.825	-0.049
	0.794	5.641		0.797	0.41		0.794	0.806		0.851	-3.995		0.852	-0.101
	0.819	5.38		0.822	0.319		0.819	0.721		0.878	-4.045		0.878	-0.132
	0.844	5.125		0.847	0.235		0.844	0.649		0.904	-4.091		0.905	-0.168
	0.869	4.878		0.872	0.166		0.869	0.573		0.931	-4.139		0.931	-0.201
	0.894	4.645		0.897	0.098		0.894	0.508		0.958	-4.167		0.958	-0.236
	0.918	4.415		0.922	0.038		0.918	0.448		0.984	-4.211		0.985	-0.269
	0.943	4.205		0.947	-0.025		0.943	0.392		1.011	-4.245		1.011	-0.296
	0.968	4.013		0.972	-0.085		0.968	0.345		1.037	-4.272		1.038	-0.332
	0.993	3.841		0.997	-0.145		0.993	0.294		1.064	-4.298		1.064	-0.36
	1.018	3.698		1.022	-0.201		1.018	0.247		1.091	-4.334		1.091	-0.381
	1.043	3.551		1.047	-0.255		1.043	0.205		1.117	-4.377		1.118	-0.388
	1.067	3.392		1.072	-0.301		1.067	0.169		1.144	-4.403		1.144	-0.394
	1.092	3.257		1.096	-0.343		1.092	0.14		1.17	-4.436		1.171	-0.416
	1.117	3.121		1.121	-0.374		1.117	0.117		1.197	-4.455		1.197	-0.439
	1.142	2.98		1.146	-0.405		1.142	0.083		1.224	-4.478		1.224	-0.457
	1.167	2.867		1.171	-0.448		1.167	0.064		1.25	-4.494		1.251	-0.469
	1.191	2.751		1.196	-0.474		1.191	0.04		1.277	-4.516		1.277	-0.495
	1.216	2.641		1.221	-0.509		1.216	0.025		1.303	-4.53		1.304	-0.527
	1.241	2.547		1.246	-0.539		1.241	0.008		1.33	-4.553		1.331	-0.534
	1.266	2.443		1.271	-0.553		1.266	-0.015		1.357	-4.577		1.357	-0.551
	1.291	2.343		1.296	-0.583		1.291	-0.036		1.383	-4.603		1.384	-0.57
	1.316	2.264		1.321	-0.609		1.316	-0.06		1.41	-4.62		1.41	-0.584
	1.34	2.178		1.346	-0.634		1.34	-0.087		1.436	-4.62		1.437	-0.605
	1.365	2.094		1.371	-0.658		1.365	-0.094		1.463	-4.638		1.464	-0.609
	1.39	2.024		1.395	-0.682		1.39	-0.112		1.49	-4.645		1.49	-0.622
	1.415	1.942		1.42	-0.701		1.415	-0.126		1.516	-4.66		1.517	-0.615
	1.44	1.872		1.445	-0.72		1.44	-0.131		1.543	-4.662		1.543	-0.631
	1.465	1.818		1.47	-0.741		1.465	-0.145		1.569	-4.678		1.57	-0.645
	1.489	1.724		1.495	-0.746		1.489	-0.163		1.596	-4.683		1.597	-0.662
	1.514	1.666		1.52	-0.761		1.514	-0.175		1.623	-4.691		1.623	-0.653
	1.539	1.599		1.545	-0.775		1.539	-0.202		1.649	-4.706		1.65	-0.661
	1.564	1.534		1.57	-0.795		1.564	-0.218		1.676	-4.726		1.676	-0.666
	1.589	1.487		1.595	-0.809		1.589	-0.227		1.702	-4.731		1.703	-0.687
	1.613	1.429		1.62	-0.818		1.613	-0.232		1.729	-4.738		1.73	-0.705
	1.638	1.375		1.645	-0.818		1.638	-0.227		1.756	-4.745		1.756	-0.713
	1.663	1.33		1.67	-0.84		1.663	-0.236		1.782	-4.752		1.783	-0.706
	1.688	1.274		1.695	-0.855		1.688	-0.327		1.809	-4.77		1.81	-0.707
	1.713	1.227		1.719	-0.867		1.713	-0.327		1.835	-4.787		1.836	-0.715
	1.738	1.186		1.744	-0.887		1.738	-0.31		1.862	-4.809		1.863	-0.728
	1.762	1.135		1.769	-0.893		1.762	-0.28		1.889	-4.815		1.889	-0.723
	1.787	1.116		1.794	-0.903		1.787	-0.276		1.915	-4.821		1.916	-0.725
	1.812	1.087		1.819	-0.923		1.812	0.331		1.942	-4.824		1.943	-0.734
	1.837	1.038		1.844	-0.935		1.837	3.027		1.968	-4.83		1.969	-0.753
	1.862	1.005		1.869	-0.95		1.862	6.11		1.995	-4.835		1.996	-0.767
	1.887	0.969		1.894	-0.963		1.887	8.278		2.022	-4.847		2.022	-0.78
	1.911	0.93		1.919	-0.979		1.911	7.8		2.048	-4.847		2.049	-0.777
	1.936	0.9		1.944	-0.985		1.936	6.358		2.075	-4.849		2.076	-0.775
	1.961	0.868		1.969	-0.992		1.961	4.972		2.101	-4.852		2.102	-0.775
	1.986	0.829		1.994	-1.012		1.986	3.946		2.128	-4.869		2.129	-0.78
	2.011	0.803		2.018	-1.027		2.011	3.14		2.155	-4.878		2.155	-0.787
	2.035	0.778		2.043	-1.055		2.035	2.573		2.181	-4.88		2.182	-0.788
	2.06	0.756		2.068	-1.087		2.06	2.225		2.208	-4.887		2.209	-0.796
	2.085	0.726		2.093	-1.107		2.085	1.981		2.234	-4.893		2.235	-0.793
	2.11	0.711		2.118	-1.12		2.11	1.781		2.261	-4.893		2.262	-0.791
	2.135	0.717		2.143	-1.141		2.135	1.625		2.288	-4.901		2.289	-0.792
	2.16	0.715		2.168	-1.148		2.16	1.426		2.314	-4.898		2.315	-0.799
	2.184	0.715		2.193	-1.156		2.184	1.267		2.341	-4.906		2.342	-0.81
	2.209	0.712		2.218	-1.172		2.209	1.151		2.367	-4.92		2.368	-0.815
	2.234	0.721		2.243	-1.186		2.234	1.052		2.394	-4.927		2.395	-0.82
	2.259	0.731		2.268	-1.2		2.259	0.975		2.421	-4.937		2.422	-0.825
	2.284	0.739		2.293	-1.232		2.284	0.888		2.447	-4.936		2.448	-0.829
	2.308	0.745		2.317	-1.249		2.308	0.782		2.474	-4.938		2.475	-0.839
	2.333	0.742		2.342	-1.267		2.333	0.662		2.5	-4.936		2.501	-0.828
	2.358	0.751		2.367	-1.281		2.358	0.561		2.527	-4.93		2.528	-0.834
	2.383	0.751		2.392	-1.294		2.383	0.459		2.554	-4.934		2.555	-0.83
	2.408	0.758		2.417	-1.312		2.408	0.373		2.58	-4.943		2.581	-0.841
	2.433	0.763		2.442	-1.336		2.433	0.301		2.607	-4.96		2.608	-0.843
	2.457	0.763		2.467	-1.359		2.457	0.237		2.633	-4.967		2.634	-0.847
	2.482	0.765		2.492	-1.379		2.482	0.178		2.66	-4.972		2.661	-0.847
	2.507	0.773		2.517	-1.391		2.507	0.127		2.687	-4.975		2.688	-0.839
	2.532	0.774		2.542	-1.406		2.532	0.076		2.713	-4.971		2.714	-0.84
	2.557	0.788		2.567	-1.43		2.557	0.029		2.74	-4.976		2.741	-0.86
	2.582	0.796		2.592	-1.441		2.582	-0.009		2.766	-4.984		2.768	-0.868
	2.606	0.796		2.617	-1.455		2.606	-0.048		2.793	-5.002		2.794	-0.876
	2.631	0.805		2.641	-1.463		2.631	-0.078		2.82	-4.996		2.821	-0.871
	2.656	0.81		2.666	-1.478		2.656	-0.106		2.846	-5.005		2.847	-0.863
	2.681	0.8		2.691	-1.495		2.681	-0.124		2.873	-5.006		2.874	-0.865
	2.706	0.799		2.716	-1.501		2.706	-0.143		2.899	-5.009		2.901	-0.871
	2.73	0.793		2.741	-1.518		2.73	-0.158		2.926	-5.004		2.927	-0.88
	2.755	0.787		2.766	-1.529		2.755	-0.177		2.953	-5.015		2.954	-0.877
	2.78	0.802		2.791	-1.545		2.78	-0.197		2.979	-5.024		2.98	-0.877
	2.805	0.695		2.816	-1.562		2.805	-0.219		3.006	-5.032		3.007	-0.881
	2.83	0.661		2.841	-1.561		2.83	-0.237		3.032	-5.043		3.034	-0.896
	2.855	0.633		2.866	-1.569		2.855	-0.276		3.059	-5.055		3.06	-0.907
	2.879	0.605		2.891	-1.574		2.879	-0.289		3.086	-5.048		3.087	-0.902
	2.904	0.59		2.916	-1.581		2.904	-0.306		3.112	-5.046		3.113	-0.907
	2.929	0.579		2.94	-1.59		2.929	-0.322		3.139	-5.048		3.14	-0.907
	2.954	0.553		2.965	-1.6		2.954	-0.32		3.165	-5.058		3.167	-0.909
	2.979	0.526		2.99	-1.611		2.979	-0.338		3.192	-5.072		3.193	-0.906
	3.004	0.493		3.015	-1.619		3.004	-0.354		3.219	-5.076		3.22	-0.908
	3.028	0.469		3.04	-1.625		3.028	-0.363		3.245	-5.081		3.247	-0.905
	3.053	0.437		3.065	-1.637		3.053	-0.368		3.272	-5.068		3.273	-0.903
	3.078	0.406		3.09	-1.644		3.078	-0.369		3.298	-5.066		3.3	-0.906
	3.103	0.385		3.115	-1.651		3.103	-0.379		3.325	-5.06		3.326	-0.91
	3.128	0.362		3.14	-1.663		3.128	-0.384		3.352	-5.069		3.353	-0.915
	3.152	0.337		3.165	-1.66		3.152	-0.394		3.378	-5.077		3.38	-0.898
	3.177	0.323		3.19	-1.66		3.177	-0.403		3.405	-5.097		3.406	-0.898
	3.202	0.3		3.215	-1.667		3.202	-0.418		3.431	-5.105		3.433	-0.905
	3.227	0.281		3.24	-1.672		3.227	-0.428		3.458	-5.103		3.459	-0.923
	3.252	0.27		3.264	-1.683		3.252	-0.426		3.485	-5.102		3.486	-0.923
	3.277	0.252		3.289	-1.69		3.277	-0.433		3.511	-5.096		3.513	-0.925
	3.301	0.233		3.314	-1.697		3.301	-0.441		3.538	-5.108		3.539	-0.92
	3.326	0.205		3.339	-1.693		3.326	-0.447		3.564	-5.119		3.566	-0.923
	3.351	0.177		3.364	-1.691		3.351	-0.453		3.591	-5.129		3.592	-0.932
	3.376	0.159		3.389	-1.694		3.376	-0.458		3.618	-5.127		3.619	-0.944
	3.401	0.137		3.414	-1.692		3.401	-0.451		3.644	-5.132		3.646	-0.943
	3.425	0.118		3.439	-1.7		3.425	-0.465		3.671	-5.137		3.672	-0.945
	3.45	0.1		3.464	-1.707		3.45	-0.465		3.697	-5.145		3.699	-0.942
	3.475	0.08		3.489	-1.699		3.475	-0.475		3.724	-5.142		3.726	-0.95
	3.5	0.064		3.514	-1.703		3.5	-0.485		3.751	-5.146		3.752	-0.955
	3.525	0.047		3.539	-1.7		3.525	-0.487		3.777	-5.16		3.779	-0.967
	3.55	0.028		3.563	-1.699		3.55	-0.498		3.804	-5.159		3.805	-0.957
	3.574	0.013		3.588	-1.708		3.574	-0.49		3.83	-5.159		3.832	-0.954
	3.599	0.005		3.613	-1.705		3.599	-0.499		3.857	-5.148		3.859	-0.966
	3.624	-0.005		3.638	-1.703		3.624	-0.508		3.884	-5.159		3.885	-0.975
	3.649	-0.022		3.663	-1.701		3.649	-0.52		3.91	-5.16		3.912	-0.976
	3.674	-0.045		3.688	-1.702		3.674	-0.518		3.937	-5.176		3.938	-0.963
	3.699	-0.053		3.713	-1.706		3.699	-0.516		3.963	-5.18		3.965	-0.976
	3.723	-0.062		3.738	-1.701		3.723	-0.523		3.99	-5.193		3.992	-0.98
	3.748	-0.063		3.763	-1.692		3.748	-0.531		4.017	-5.204		4.018	-0.998
	3.773	-0.067		3.788	-1.68		3.773	-0.542		4.043	-5.214		4.045	-1.004
	3.798	-0.079		3.813	-1.672		3.798	-0.558		4.07	-5.218		4.071	-1.01
	3.823	-0.089		3.838	-1.666		3.823	-0.553		4.096	-5.207		4.098	-1
	3.847	-0.108		3.862	-1.662		3.847	-0.553		4.123	-5.203		4.125	-1
	3.872	-0.126		3.887	-1.671		3.872	-0.555		4.15	-5.202		4.151	-1.001
	3.897	-0.14		3.912	-1.676		3.897	-0.555		4.176	-5.198		4.178	-1.008
	3.922	-0.151		3.937	-1.67		3.922	-0.561		4.203	-5.208		4.205	-1.006
	3.947	-0.157		3.962	-1.682		3.947	-0.564		4.229	-5.209		4.231	-1.003
	3.972	-0.159		3.987	-1.676		3.972	-0.568		4.256	-5.218		4.258	-1.005
	3.996	-0.18		4.012	-1.674		3.996	-0.571		4.283	-5.218		4.284	-1.008
	4.021	-0.19		4.037	-1.677		4.021	-0.568		4.309	-5.213		4.311	-1.019
	4.046	-0.196		4.062	-1.676		4.046	-0.575		4.336	-5.219		4.338	-1.023
	4.071	-0.199		4.087	-1.668		4.071	-0.581		4.362	-5.219		4.364	-1.03
	4.096	-0.191		4.112	-1.668		4.096	-0.587		4.389	-5.226		4.391	-1.026
	4.121	-0.203		4.137	-1.656		4.121	-0.589		4.416	-5.228		4.417	-1.027
	4.145	-0.203		4.162	-1.663		4.145	-0.577		4.442	-5.223		4.444	-1.029
	4.17	-0.199		4.186	-1.674		4.17	-0.579		4.469	-5.225		4.471	-1.032
	4.195	-0.198		4.211	-1.681		4.195	-0.582		4.495	-5.236		4.497	-1.028
	4.22	-0.168		4.236	-1.679		4.22	-0.601		4.522	-5.247		4.524	-1.027
	4.245	-0.151		4.261	-1.687		4.245	-0.602		4.549	-5.244		4.55	-1.041
	4.269	-0.135		4.286	-1.689		4.269	-0.609		4.575	-5.239		4.577	-1.039
	4.294	-0.104		4.311	-1.704		4.294	-0.607		4.602	-5.242		4.604	-1.034
	4.319	-0.071		4.336	-1.701		4.319	-0.611		4.628	-5.248		4.63	-1.024
	4.344	-0.049		4.361	-1.7		4.344	-0.618		4.655	-5.242		4.657	-1.027
	4.369	-0.015		4.386	-1.705		4.369	-0.612		4.682	-5.238		4.683	-1.032
	4.394	0.014		4.411	-1.707		4.394	-0.622		4.708	-5.236		4.71	-1.039
	4.418	0.036		4.436	-1.713		4.418	-0.625		4.735	-5.243		4.737	-1.048
	4.443	0.055		4.461	-1.708		4.443	-0.635		4.761	-5.241		4.763	-1.059
	4.468	0.076		4.485	-1.712		4.468	-0.64		4.788	-5.248		4.79	-1.067
	4.493	0.097		4.51	-1.714		4.493	-0.647		4.815	-5.258		4.817	-1.063
	4.518	0.113		4.535	-1.716		4.518	-0.648		4.841	-5.266		4.843	-1.055
	4.543	0.14		4.56	-1.729		4.543	-0.643		4.868	-5.272		4.87	-1.057
	4.567	0.152		4.585	-1.74		4.567	-0.644		4.894	-5.267		4.896	-1.059
	4.592	0.154		4.61	-1.753		4.592	-0.642		4.921	-5.265		4.923	-1.068
	4.617	0.151		4.635	-1.756		4.617	-0.648		4.948	-5.279		4.95	-1.073
	4.642	0.137		4.66	-1.759		4.642	-0.654		4.974	-5.277		4.976	-1.073
	4.667	0.119		4.685	-1.745		4.667	-0.659		5.001	-5.273		5.003	-1.059
	4.691	0.091		4.71	-1.74		4.691	-0.658		5.027	-5.263		5.029	-1.057
	4.716	0.075		4.735	-1.749		4.716	-0.665		5.054	-5.265		5.056	-1.06
	4.741	0.046		4.76	-1.758		4.741	-0.667		5.081	-5.264		5.083	-1.065
	4.766	0.002		4.784	-1.762		4.766	-0.671		5.107	-5.265		5.109	-1.064
	4.791	-0.047		4.809	-1.77		4.791	-0.669		5.134	-5.281		5.136	-1.064
	4.816	-0.11		4.834	-1.78		4.816	-0.657		5.16	-5.279		5.162	-1.066
	4.84	-0.166		4.859	-1.787		4.84	-0.652		5.187	-5.289		5.189	-1.07
	4.865	-0.216		4.884	-1.799		4.865	-0.649		5.214	-5.284		5.216	-1.065
	4.89	-0.261		4.909	-1.8		4.89	-0.663		5.24	-5.294		5.242	-1.066
	4.915	-0.313		4.934	-1.794		4.915	-0.659		5.267	-5.29		5.269	-1.061
	4.94	-0.355		4.959	-1.798		4.94	-0.659		5.293	-5.295		5.296	-1.064
	4.964	-0.394		4.984	-1.818		4.964	-0.662		5.32	-5.306		5.322	-1.069
	4.989	-0.422		5.009	-1.828		4.989	-0.665		5.347	-5.312		5.349	-1.077
	5.014	-0.45		5.034	-1.84		5.014	-0.678		5.373	-5.323		5.375	-1.082
	5.039	-0.491		5.059	-1.848		5.039	-0.679		5.4	-5.309		5.402	-1.072
	5.064	-0.521		5.084	-1.855		5.064	-0.68		5.426	-5.302		5.429	-1.067
	5.089	-0.553		5.108	-1.868		5.089	-0.686		5.453	-5.299		5.455	-1.064
	5.113	-0.584		5.133	-1.87		5.113	-0.684		5.48	-5.313		5.482	-1.074
	5.138	-0.612		5.158	-1.865		5.138	-0.693		5.506	-5.315		5.508	-1.072
	5.163	-0.633		5.183	-1.86		5.163	-0.691		5.533	-5.318		5.535	-1.083
	5.188	-0.66		5.208	-1.863		5.188	-0.686		5.559	-5.315		5.562	-1.077
	5.213	-0.676		5.233	-1.865		5.213	-0.691		5.586	-5.31		5.588	-1.068
	5.238	-0.694		5.258	-1.88		5.238	-0.685		5.613	-5.31		5.615	-1.064
	5.262	-0.723		5.283	-1.89		5.262	-0.693		5.639	-5.307		5.641	-1.065
	5.287	-0.748		5.308	-1.894		5.287	-0.693		5.666	-5.307		5.668	-1.081
	5.312	-0.765		5.333	-1.899		5.312	-0.687		5.692	-5.309		5.695	-1.084
	5.337	-0.772		5.358	-1.906		5.337	-0.683		5.719	-5.329		5.721	-1.09
	5.362	-0.783		5.383	-1.909		5.362	-0.682		5.746	-5.337		5.748	-1.091
	5.386	-0.791		5.407	-1.915		5.386	-0.685		5.772	-5.347		5.775	-1.101
	5.411	-0.797		5.432	-1.925		5.411	-0.689		5.799	-5.335		5.801	-1.107
	5.436	-0.818		5.457	-1.937		5.436	-0.707		5.825	-5.324		5.828	-1.11
	5.461	-0.826		5.482	-1.949		5.461	-0.713		5.852	-5.312		5.854	-1.109
	5.486	-0.843		5.507	-1.96		5.486	-0.715		5.879	-5.323		5.881	-1.112
	5.511	-0.856		5.532	-1.957		5.511	-0.72		5.905	-5.324		5.908	-1.107
	5.535	-0.86		5.557	-1.956		5.535	-0.705		5.932	-5.341		5.934	-1.112
	5.56	-0.863		5.582	-1.956		5.56	-0.698		5.958	-5.335		5.961	-1.111
	5.585	-0.878		5.607	-1.957		5.585	-0.71		5.985	-5.345		5.987	-1.107
	5.61	-0.886		5.632	-1.968		5.61	-0.72		6.012	-5.341		6.014	-1.101
	5.635	-0.905		5.657	-1.975		5.635	-0.716		6.038	-5.35		6.041	-1.099
	5.66	-0.914		5.682	-1.976		5.66	-0.718		6.065	-5.347		6.067	-1.102
	5.684	-0.92		5.707	-1.992		5.684	-0.704		6.091	-5.358		6.094	-1.094
	5.709	-0.92		5.731	-1.991		5.709	-0.708		6.118	-5.357		6.12	-1.085
	5.734	-0.925		5.756	-1.997		5.734	-0.705		6.145	-5.355		6.147	-1.1
	5.759	-0.935		5.781	-2.007		5.759	-0.696		6.171	-5.343		6.174	-1.104
	5.784	-0.947		5.806	-1.996		5.784	-0.707		6.198	-5.327		6.2	-1.111
	5.808	-0.961		5.831	-2.003		5.808	-0.705		6.224	-5.333		6.227	-1.106
	5.833	-0.969		5.856	-2.013		5.833	-0.718		6.251	-5.334		6.254	-1.103
	5.858	-0.973		5.881	-2.023		5.858	-0.722		6.278	-5.344		6.28	-1.104
	5.883	-0.975		5.906	-2.033		5.883	-0.72		6.304	-5.344		6.307	-1.11
	5.908	-0.985		5.931	-2.031		5.908	-0.717		6.331	-5.343		6.333	-1.118
	5.933	-0.995		5.956	-2.03		5.933	-0.71		6.357	-5.35		6.36	-1.128
	5.957	-1.014		5.981	-2.039		5.957	-0.71		6.384	-5.366		6.387	-1.125
	5.982	-1.02		6.006	-2.044		5.982	-0.705		6.411	-5.378		6.413	-1.121
	6.007	-1.024		6.03	-2.051		6.007	-0.713		6.437	-5.37		6.44	-1.115
	6.032	-1.041		6.055	-2.059		6.032	-0.725		6.464	-5.366		6.466	-1.12
	6.057	-1.037		6.08	-2.064		6.057	-0.721		6.49	-5.364		6.493	-1.114
	6.081	-1.05		6.105	-2.073		6.081	-0.715		6.517	-5.356		6.52	-1.118
	6.106	-1.044		6.13	-2.078		6.106	-0.702		6.544	-5.357		6.546	-1.122
	6.131	-1.043		6.155	-2.065		6.131	-0.695		6.57	-5.36		6.573	-1.119
	6.156	-1.053		6.18	-2.065		6.156	-0.7		6.597	-5.37		6.599	-1.114
	6.181	-1.052		6.205	-2.062		6.181	-0.708		6.623	-5.362		6.626	-1.118
	6.206	-1.057		6.23	-2.071		6.206	-0.715		6.65	-5.363		6.653	-1.12
	6.23	-1.054		6.255	-2.082		6.23	-0.712		6.677	-5.364		6.679	-1.115
	6.255	-1.064		6.28	-2.082		6.255	-0.717		6.703	-5.37		6.706	-1.111
	6.28	-1.067		6.305	-2.079		6.28	-0.721		6.73	-5.366		6.733	-1.119
	6.305	-1.069		6.329	-2.087		6.305	-0.73		6.756	-5.362		6.759	-1.122
	6.33	-1.068		6.354	-2.097		6.33	-0.738		6.783	-5.356		6.786	-1.128
	6.355	-1.068		6.379	-2.114		6.355	-0.733		6.81	-5.358		6.812	-1.118
	6.379	-1.062		6.404	-2.121		6.379	-0.735		6.836	-5.365		6.839	-1.129
	6.404	-1.056		6.429	-2.117		6.404	-0.736		6.863	-5.361		6.866	-1.132
	6.429	-1.063		6.454	-2.112		6.429	-0.732		6.889	-5.371		6.892	-1.133
	6.454	-1.061		6.479	-2.109		6.454	-0.73		6.916	-5.376		6.919	-1.135
	6.479	-1.06		6.504	-2.11		6.479	-0.724		6.943	-5.381		6.945	-1.133
	6.503	-1.06		6.529	-2.121		6.503	-0.723		6.969	-5.373		6.972	-1.135
	6.528	-1.046		6.554	-2.123		6.528	-0.73		6.996	-5.372		6.999	-1.127
	6.553	-1.047		6.579	-2.126		6.553	-0.731		7.022	-5.37		7.025	-1.128
	6.578	-1.045		6.604	-2.138		6.578	-0.741		7.049	-5.378		7.052	-1.126
	6.603	-1.043		6.629	-2.138		6.603	-0.741		7.076	-5.375		7.078	-1.128
	6.628	-1.041		6.653	-2.152		6.628	-0.731		7.102	-5.384		7.105	-1.132
	6.652	-1.036		6.678	-2.155		6.652	-0.736		7.129	-5.379		7.132	-1.131
	6.677	-1.025		6.703	-2.155		6.677	-0.728		7.155	-5.388		7.158	-1.132
	6.702	-1.029		6.728	-2.162		6.702	-0.722		7.182	-5.388		7.185	-1.13
	6.727	-1.02		6.753	-2.155		6.727	-0.729		7.209	-5.398		7.212	-1.137
	6.752	-1.016		6.778	-2.154		6.752	-0.723		7.235	-5.392		7.238	-1.135
	6.777	-1.014		6.803	-2.147		6.777	-0.728		7.262	-5.385		7.265	-1.129
	6.801	-1.009		6.828	-2.144		6.801	-0.731		7.288	-5.379		7.291	-1.122
	6.826	-1.009		6.853	-2.154		6.826	-0.728		7.315	-5.374		7.318	-1.125
	6.851	-1.006		6.878	-2.161		6.851	-0.729		7.342	-5.382		7.345	-1.127
	6.876	-1.001		6.903	-2.164		6.876	-0.732		7.368	-5.385		7.371	-1.136
	6.901	-0.99		6.928	-2.162		6.901	-0.737		7.395	-5.385		7.398	-1.134
	6.925	-0.988		6.952	-2.161		6.925	-0.744		7.421	-5.384		7.424	-1.128
	6.95	-0.985		6.977	-2.167		6.95	-0.75		7.448	-5.386		7.451	-1.127
	6.975	-0.987		7.002	-2.163		6.975	-0.755		7.475	-5.386		7.478	-1.131
	7	-0.988		7.027	-2.173		7	-0.743		7.501	-5.383		7.504	-1.132
	7.025	-0.983		7.052	-2.177		7.025	-0.737		7.528	-5.382		7.531	-1.135
	7.05	-0.973		7.077	-2.173		7.05	-0.737		7.554	-5.387		7.557	-1.13
	7.074	-0.968		7.102	-2.176		7.074	-0.738		7.581	-5.391		7.584	-1.128
	7.099	-0.959		7.127	-2.163		7.099	-0.75		7.608	-5.389		7.611	-1.123
	7.124	-0.961		7.152	-2.164		7.124	-0.754		7.634	-5.386		7.637	-1.123
	7.149	-0.967		7.177	-2.162		7.149	-0.751		7.661	-5.378		7.664	-1.127
	7.174	-0.963		7.202	-2.153		7.174	-0.751		7.687	-5.387		7.691	-1.132
	7.199	-0.972		7.227	-2.159		7.199	-0.746		7.714	-5.377		7.717	-1.125
	7.223	-0.963		7.251	-2.17		7.223	-0.749		7.741	-5.378		7.744	-1.111
	7.248	-0.972		7.276	-2.176		7.248	-0.743		7.767	-5.384		7.77	-1.109
	7.273	-0.977		7.301	-2.192		7.273	-0.733		7.794	-5.39		7.797	-1.12
	7.298	-0.975		7.326	-2.194		7.298	-0.752		7.82	-5.398		7.824	-1.126
	7.323	-0.977		7.351	-2.182		7.323	-0.758		7.847	-5.388		7.85	-1.135
	7.347	-0.975		7.376	-2.168		7.347	-0.767		7.874	-5.389		7.877	-1.128
	7.372	-0.968		7.401	-2.163		7.372	-0.778		7.9	-5.389		7.903	-1.13
	7.397	-0.969		7.426	-2.166		7.397	-0.766		7.927	-5.391		7.93	-1.129
	7.422	-0.965		7.451	-2.168		7.422	-0.762		7.953	-5.384		7.957	-1.123
	7.447	-0.966		7.476	-2.171		7.447	-0.756		7.98	-5.387		7.983	-1.121
	7.472	-0.966		7.501	-2.182		7.472	-0.749		8.007	-5.384		8.01	-1.116
	7.496	-0.967		7.526	-2.185		7.496	-0.745		8.033	-5.373		8.036	-1.114
	7.521	-0.968		7.551	-2.194		7.521	-0.743		8.06	-5.37		8.063	-1.11
	7.546	-0.98		7.575	-2.197		7.546	-0.745		8.086	-5.369		8.09	-1.113
	7.571	-0.987		7.6	-2.195		7.571	-0.746		8.113	-5.373		8.116	-1.111
	7.596	-0.993		7.625	-2.188		7.596	-0.739		8.14	-5.371		8.143	-1.108
	7.62	-1.003		7.65	-2.177		7.62	-0.74		8.166	-5.375		8.17	-1.099
	7.645	-1.01		7.675	-2.184		7.645	-0.74		8.193	-5.357		8.196	-1.091
	7.67	-1.018		7.7	-2.181		7.67	-0.752		8.219	-5.346		8.223	-1.084
	7.695	-1.024		7.725	-2.189		7.695	-0.754		8.246	-5.338		8.249	-1.084
	7.72	-1.023		7.75	-2.197		7.72	-0.752		8.273	-5.343		8.276	-1.085
	7.745	-1.032		7.775	-2.186		7.745	-0.744		8.299	-5.337		8.303	-1.083
	7.769	-1.034		7.8	-2.188		7.769	-0.731		8.326	-5.32		8.329	-1.084
	7.794	-1.047		7.825	-2.182		7.794	-0.727		8.352	-5.307		8.356	-1.077
	7.819	-1.06		7.85	-2.178		7.819	-0.732		8.379	-5.296		8.382	-1.07
	7.844	-1.069		7.874	-2.185		7.844	-0.733		8.406	-5.279		8.409	-1.066
	7.869	-1.081		7.899	-2.189		7.869	-0.74		8.432	-5.271		8.436	-1.064
	7.894	-1.092		7.924	-2.197		7.894	-0.735		8.459	-5.256		8.462	-1.052
	7.918	-1.1		7.949	-2.199		7.918	-0.724		8.485	-5.245		8.489	-1.035
	7.943	-1.106		7.974	-2.205		7.943	-0.721		8.512	-5.237		8.515	-1.014
	7.968	-1.12		7.999	-2.2		7.968	-0.716		8.539	-5.214		8.542	-0.992
	7.993	-1.126		8.024	-2.195		7.993	-0.702		8.565	-5.186		8.569	-0.986
	8.018	-1.133		8.049	-2.191		8.018	-0.699		8.592	-5.147		8.595	-0.981
	8.042	-1.136		8.074	-2.189		8.042	-0.693		8.618	-5.138		8.622	-0.959
	8.067	-1.135		8.099	-2.178		8.067	-0.691		8.645	-5.121		8.648	-0.937
	8.092	-1.134		8.124	-2.194		8.092	-0.68		8.672	-5.108		8.675	-0.933
	8.117	-1.139		8.149	-2.199		8.117	-0.668		8.698	-5.087		8.702	-0.936
	8.142	-1.144		8.174	-2.209		8.142	-0.648		8.725	-5.07		8.728	-0.933
	8.167	-1.16		8.198	-2.218		8.167	-0.639		8.751	-5.054		8.755	-0.911
	8.191	-1.168		8.223	-2.208		8.191	-0.633		8.778	-5.043		8.782	-0.899
	8.216	-1.165		8.248	-2.202		8.216	-0.621		8.805	-5.023		8.808	-0.895
	8.241	-1.173		8.273	-2.202		8.241	-0.614		8.831	-5.011		8.835	-0.882
	8.266	-1.174		8.298	-2.196		8.266	-0.587		8.858	-5.001		8.861	-0.888
	8.291	-1.172		8.323	-2.191		8.291	-0.57		8.884	-4.993		8.888	-0.888
	8.316	-1.171		8.348	-2.188		8.316	-0.539		8.911	-4.996		8.915	-0.879
	8.34	-1.18		8.373	-2.182		8.34	-0.512		8.938	-4.997		8.941	-0.878
	8.365	-1.183		8.398	-2.18		8.365	-0.491		8.964	-5		8.968	-0.882
	8.39	-1.194		8.423	-2.176		8.39	-0.469		8.991	-4.985		8.994	-0.893
	8.415	-1.199		8.448	-2.177		8.415	-0.447		9.017	-4.983		9.021	-0.89
	8.44	-1.195		8.473	-2.176		8.44	-0.428		9.044	-4.975		9.048	-0.883
	8.464	-1.191		8.497	-2.177		8.464	-0.402		9.071	-4.983		9.074	-0.877
	8.489	-1.187		8.522	-2.171		8.489	-0.379		9.097	-4.98		9.101	-0.883
	8.514	-1.072		8.547	-2.164		8.514	-0.361		9.124	-4.991		9.127	-0.891
	8.539	-1.076		8.572	-2.155		8.539	-0.33		9.15	-4.994		9.154	-0.887
	8.564	-1.081		8.597	-2.148		8.564	-0.304		9.177	-4.997		9.181	-0.891
	8.589	-1.092		8.622	-2.14		8.589	-0.273		9.204	-4.987		9.207	-0.893
	8.613	-1.097		8.647	-2.137		8.613	-0.256		9.23	-4.985		9.234	-0.886
	8.638	-1.107		8.672	-2.133		8.638	-0.249		9.257	-4.989		9.261	-0.884
	8.663	-1.101		8.697	-2.113		8.663	-0.231		9.283	-4.995		9.287	-0.892
	8.688	-1.107		8.722	-2.114		8.688	-0.233		9.31	-5.003		9.314	-0.889
	8.713	-1.115		8.747	-2.102		8.713	-0.219		9.337	-5.004		9.34	-0.887
	8.737	-1.116		8.772	-2.088		8.737	-0.209		9.363	-5.008		9.367	-0.89
	8.762	-1.124		8.796	-2.084		8.762	-0.204		9.39	-5.018		9.394	-0.896
	8.787	-1.125		8.821	-2.064		8.787	-0.188		9.416	-5.017		9.42	-0.895
	8.812	-1.12		8.846	-2.046		8.812	-0.183		9.443	-5.02		9.447	-0.9
	8.837	-1.12		8.871	-2.039		8.837	-0.18		9.47	-5.032		9.473	-0.903
	8.862	-1.116		8.896	-2.035		8.862	-0.178		9.496	-5.027		9.5	-0.903
	8.886	-1.126		8.921	-2.034		8.886	-0.182		9.523	-5.031		9.527	-0.896
	8.911	-1.131		8.946	-2.036		8.911	-0.184		9.549	-5.031		9.553	-0.904
	8.936	-1.141		8.971	-2.022		8.936	-0.189		9.576	-5.045		9.58	-0.907
	8.961	-1.155		8.996	-2.021		8.961	-0.199		9.603	-5.048		9.606	-0.907
	8.986	-1.157		9.021	-2.013		8.986	-0.204		9.629	-5.05		9.633	-0.899
	9.011	-1.161		9.046	-2.011		9.011	-0.204		9.656	-5.041		9.66	-0.893
	9.035	-1.166		9.071	-2.015		9.035	-0.206		9.682	-5.05		9.686	-0.9
	9.06	-1.17		9.096	-2.012		9.06	-0.213		9.709	-5.05		9.713	-0.906
	9.085	-1.171		9.12	-2.015		9.085	-0.222		9.736	-5.051		9.74	-0.908
	9.11	-1.173		9.145	-2.007		9.11	-0.223		9.762	-5.05		9.766	-0.902
	9.135	-1.169		9.17	-2.002		9.135	-0.226		9.789	-5.053		9.793	-0.912
	9.159	-1.17		9.195	-1.999		9.159	-0.232		9.815	-5.049		9.819	-0.916
	9.184	-1.157		9.22	-1.994		9.184	-0.239		9.842	-5.051		9.846	-0.914
	9.209	-1.169		9.245	-1.99		9.209	-0.247		9.869	-5.055		9.873	-0.897
	9.234	-1.179		9.27	-1.988		9.234	-0.254		9.895	-5.063		9.899	-0.886
	9.259	-1.195		9.295	-1.988		9.259	-0.255		9.922	-5.053		9.926	-0.886
	9.284	-1.201		9.32	-1.997		9.284	-0.25		9.948	-5.059		9.952	-0.894
	9.308	-1.184		9.345	-2.005		9.308	-0.247		9.975	-5.049		9.979	-0.908
	9.333	-1.174		9.37	-2.005		9.333	-0.263		10.002	-5.05		10.006	-0.908
	9.358	-1.174		9.395	-2.013		9.358	-0.265		10.028	-5.044		10.032	-0.9
	9.383	-1.191		9.419	-2.016		9.383	-0.272		10.055	-5.059		10.059	-0.91
	9.408	-1.214		9.444	-2.015		9.408	-0.283		10.081	-5.061		10.085	-0.917
	9.433	-1.218		9.469	-2.016		9.433	-0.273		10.108	-5.048		10.112	-0.911
	9.457	-1.221		9.494	-2.027		9.457	-0.282		10.134	-5.043		10.139	-0.903
	9.482	-1.205		9.519	-2.023		9.482	-0.279		10.161	-5.043		10.165	-0.901
	9.507	-1.198		9.544	-2.018		9.507	-0.277		10.188	-5.056		10.192	-0.9
	9.532	-1.201		9.569	-2.01		9.532	-0.283		10.214	-5.061		10.219	-0.898
	9.557	-1.206		9.594	-2.013		9.557	-0.289		10.241	-5.06		10.245	-0.907
	9.581	-1.207		9.619	-2.013		9.581	-0.303		10.267	-5.07		10.272	-0.9
	9.606	-1.203		9.644	-2.016		9.606	-0.307		10.294	-5.059		10.298	-0.894
	9.631	-1.202		9.669	-2.029		9.631	-0.313		10.321	-5.054		10.325	-0.892
	9.656	-1.195		9.694	-2.029		9.656	-0.311		10.347	-5.05		10.352	-0.897
	9.681	-1.208		9.719	-2.032		9.681	-0.321		10.374	-5.06		10.378	-0.901
	9.706	-1.217		9.743	-2.037		9.706	-0.321		10.4	-5.071		10.405	-0.898
	9.73	-1.215		9.768	-2.029		9.73	-0.329		10.427	-5.071		10.431	-0.894
	9.755	-1.221		9.793	-2.025		9.755	-0.324		10.454	-5.067		10.458	-0.899
	9.78	-1.218		9.818	-2.014		9.78	-0.314		10.48	-5.063		10.485	-0.909
	9.805	-1.217		9.843	-2.011		9.805	-0.321		10.507	-5.068		10.511	-0.919
	9.83	-1.226		9.868	-2.021		9.83	-0.318		10.533	-5.063		10.538	-0.912
	9.855	-1.234		9.893	-2.026		9.855	-0.311		10.56	-5.071		10.564	-0.9
	9.879	-1.238		9.918	-2.034		9.879	-0.314		10.587	-5.077		10.591	-0.89
	9.904	-1.247		9.943	-2.035		9.904	-0.303		10.613	-5.073		10.618	-0.89
	9.929	-1.248		9.968	-2.027		9.929	-0.31		10.64	-5.06		10.644	-0.906
	9.954	-1.248		9.993	-2.019		9.954	-0.32		10.666	-5.053		10.671	-0.911
	9.979	-1.248		10.018	-2.018		9.979	-0.322		10.693	-5.057		10.698	-0.906
	10.003	-1.247		10.042	-2.014		10.003	-0.33		10.72	-5.056		10.724	-0.903
	10.028	-1.254		10.067	-2.019		10.028	-0.324		10.746	-5.053		10.751	-0.901
	10.053	-1.262		10.092	-2.021		10.053	-0.313		10.773	-5.052		10.777	-0.898
	10.078	-1.273		10.117	-2.032		10.078	-0.315		10.799	-5.047		10.804	-0.899
	10.103	-1.279		10.142	-2.038		10.103	-0.303		10.826	-5.036		10.831	-0.896
	10.128	-1.284		10.167	-2.04		10.128	-0.311		10.853	-5.016		10.857	-0.884
	10.152	-1.28		10.192	-2.041		10.152	-0.312		10.879	-5.018		10.884	-0.869
	10.177	-1.278		10.217	-2.04		10.177	-0.31		10.906	-5.006		10.91	-0.858
	10.202	-1.275		10.242	-2.037		10.202	-0.311		10.932	-5.004		10.937	-0.858
	10.227	-1.268		10.267	-2.045		10.227	-0.307		10.959	-4.983		10.964	-0.861
	10.252	-1.257		10.292	-2.051		10.252	-0.309		10.986	-4.978		10.99	-0.855
	10.276	-1.256		10.317	-2.059		10.276	-0.31		11.012	-4.954		11.017	-0.855
	10.301	-1.253		10.341	-2.052		10.301	-0.308		11.039	-4.945		11.043	-0.854
	10.326	-1.251		10.366	-2.054		10.326	-0.308		11.065	-4.943		11.07	-0.852
	10.351	-1.251		10.391	-2.05		10.351	-0.294		11.092	-4.951		11.097	-0.849
	10.376	-1.24		10.416	-2.045		10.376	-0.292		11.119	-4.947		11.123	-0.833
	10.401	-1.236		10.441	-2.043		10.401	-0.293		11.145	-4.926		11.15	-0.832
	10.425	-1.236		10.466	-2.048		10.425	-0.29		11.172	-4.91		11.177	-0.825
	10.45	-1.236		10.491	-2.038		10.45	-0.282		11.198	-4.903		11.203	-0.817
	10.475	-1.227		10.516	-2.05		10.475	-0.266		11.225	-4.894		11.23	-0.803
	10.5	-1.22		10.541	-2.05		10.5	-0.261		11.252	-4.871		11.256	-0.791
	10.525	-1.209		10.566	-2.049		10.525	-0.264		11.278	-4.847		11.283	-0.779
	10.55	-1.2		10.591	-2.048		10.55	-0.272		11.305	-4.83		11.31	-0.766
	10.574	-1.206		10.616	-2.037		10.574	-0.269		11.331	-4.821		11.336	-0.758
	10.599	-1.204		10.641	-2.043		10.599	-0.261		11.358	-4.798		11.363	-0.753
	10.624	-1.206		10.665	-2.041		10.624	-0.255		11.385	-4.774		11.389	-0.747
	10.649	-1.193		10.69	-2.04		10.649	-0.255		11.411	-4.764		11.416	-0.729
	10.674	-1.183		10.715	-2.039		10.674	-0.246		11.438	-4.747		11.443	-0.713
	10.698	-1.182		10.74	-2.043		10.698	-0.238		11.464	-4.726		11.469	-0.7
	10.723	-1.184		10.765	-2.037		10.723	-0.231		11.491	-4.698		11.496	-0.694
	10.748	-1.189		10.79	-2.046		10.748	-0.214		11.518	-4.671		11.522	-0.679
	10.773	-1.192		10.815	-2.038		10.773	-0.2		11.544	-4.655		11.549	-0.661
	10.798	-1.199		10.84	-2.031		10.798	-0.186		11.571	-4.645		11.576	-0.646
	10.823	-1.2		10.865	-2.031		10.823	-0.178		11.597	-4.62		11.602	-0.626
	10.847	-1.208		10.89	-2.025		10.847	-0.172		11.624	-4.584		11.629	-0.604
	10.872	-1.212		10.915	-2.038		10.872	-0.167		11.651	-4.542		11.656	-0.577
	10.897	-1.206		10.94	-2.039		10.897	-0.161		11.677	-4.498		11.682	-0.566
	10.922	-1.202		10.964	-2.04		10.922	-0.152		11.704	-4.461		11.709	-0.556
	10.947	-1.201		10.989	-2.028		10.947	-0.133		11.73	-4.432		11.735	-0.545
	10.972	-1.217		11.014	-2.016		10.972	-0.121		11.757	-4.398		11.762	-0.522
	10.996	-1.231		11.039	-2.013		10.996	-0.093		11.784	-4.36		11.789	-0.501
	11.021	-1.232		11.064	-2.009		11.021	-0.082		11.81	-4.307		11.815	-0.477
	11.046	-1.237		11.089	-2.005		11.046	-0.076		11.837	-4.274		11.842	-0.458
	11.071	-1.238		11.114	-2.002		11.071	-0.069		11.863	-4.233		11.868	-0.432
	11.096	-1.232		11.139	-1.997		11.096	-0.055		11.89	-4.176		11.895	-0.396
	11.12	-1.223		11.164	-2		11.12	-0.028		11.917	-4.121		11.922	-0.365
	11.145	-1.215		11.189	-2.002		11.145	-0.008		11.943	-4.057		11.948	-0.334
	11.17	-1.211		11.214	-1.988		11.17	0.005		11.97	-3.992		11.975	-0.308
	11.195	-1.213		11.239	-1.972		11.195	0.021		11.996	-3.941		12.001	-0.274
	11.22	-1.21		11.263	-1.959		11.22	0.042		12.023	-3.884		12.028	-0.229
	11.245	-1.202		11.288	-1.944		11.245	0.063		12.05	-3.808		12.055	-0.187
	11.269	-1.197		11.313	-1.944		11.269	0.082		12.076	-3.734		12.081	-0.145
	11.294	-1.189		11.338	-1.943		11.294	0.096		12.103	-3.654		12.108	-0.108
	11.319	-1.168		11.363	-1.952		11.319	0.115		12.129	-3.575		12.135	-0.069
	11.344	-1.144		11.388	-1.95		11.344	0.119		12.156	-3.498		12.161	-0.024
	11.369	-1.124		11.413	-1.943		11.369	0.143		12.183	-3.432		12.188	0.028
	11.393	-1.105		11.438	-1.925		11.393	0.171		12.209	-3.327		12.214	0.067
	11.418	-1.084		11.463	-1.901		11.418	0.196		12.236	-3.229		12.241	0.125
	11.443	-1.072		11.488	-1.897		11.443	0.232		12.262	-3.123		12.268	0.194
	11.468	-1.053		11.513	-1.886		11.468	0.254		12.289	-3.031		12.294	0.252
	11.493	-1.029		11.538	-1.884		11.493	0.291		12.316	-2.925		12.321	0.305
	11.518	-1.015		11.563	-1.869		11.518	0.317		12.342	-2.814		12.347	0.378
	11.542	-0.985		11.587	-1.848		11.542	0.353		12.369	-2.684		12.374	0.434
	11.567	-0.965		11.612	-1.833		11.567	0.384		12.395	-2.566		12.401	0.49
	11.592	-0.952		11.637	-1.822		11.592	0.412		12.422	-2.439		12.427	0.56
	11.617	-0.939		11.662	-1.811		11.617	0.447		12.449	-2.282		12.454	0.645
	11.642	-0.931		11.687	-1.803		11.642	0.48		12.475	-2.135		12.48	0.731
	11.667	-0.911		11.712	-1.78		11.667	0.532		12.502	-1.976		12.507	0.822
	11.691	-0.9		11.737	-1.776		11.691	0.584		12.528	-1.808		12.534	0.903
	11.716	-0.892		11.762	-1.766		11.716	0.633		12.555	-1.65		12.56	0.989
	11.741	-0.885		11.787	-1.747		11.741	0.686		12.582	-1.492		12.587	1.084
	11.766	-0.881		11.812	-1.748		11.766	0.725		12.608	-1.284		12.614	1.187
	11.791	-0.87		11.837	-1.72		11.791	0.771		12.635	-1.111		12.64	1.281
	11.815	-0.866		11.862	-1.707		11.815	0.826		12.661	-0.922		12.667	1.392
	11.84	-0.854		11.886	-1.69		11.84	0.873		12.688	-0.715		12.693	1.5
	11.865	-0.866		11.911	-1.662		11.865	0.933		12.715	-0.502		12.72	1.624
	11.89	-0.86		11.936	-1.649		11.89	0.99		12.741	-0.287		12.747	1.757
	11.915	-0.862		11.961	-1.626		11.915	1.045		12.768	-0.036		12.773	1.896
	11.94	-0.872		11.986	-1.601		11.94	1.108		12.794	0.203		12.8	2.03
	11.964	-0.866		12.011	-1.571		11.964	1.172		12.821	0.445		12.826	2.186
	11.989	-0.877		12.036	-1.538		11.989	1.242		12.848	0.717		12.853	2.316
	12.014	-0.887		12.061	-1.497		12.014	1.321		12.874	0.994		12.88	2.454
	12.039	-0.884		12.086	-1.466		12.039	1.399		12.901	1.273		12.906	2.619
	12.064	-0.887		12.111	-1.441		12.064	1.485		12.927	1.595		12.933	2.786
	12.089	-0.885		12.136	-1.412		12.089	1.569		12.954	1.885		12.959	2.962
	12.113	-0.876		12.161	-1.385		12.113	1.654		12.981	2.2		12.986	3.154
	12.138	-0.862		12.186	-1.354		12.138	1.75		13.007	2.553		13.013	3.337
	12.163	-0.862		12.21	-1.326		12.163	1.837		13.034	2.874		13.039	3.51
	12.188	-0.854		12.235	-1.292		12.188	1.938		13.06	3.218		13.066	3.725
	12.213	-0.839		12.26	-1.258		12.213	2.038		13.087	3.605		13.092	3.919
	12.237	-0.838		12.285	-1.213		12.237	2.143		13.114	3.979		13.119	4.129
	12.262	-0.822		12.31	-1.165		12.262	2.263		13.14	4.359		13.146	4.352
	12.287	-0.814		12.335	-1.118		12.287	2.382		13.167	4.807		13.172	4.559
	12.312	-0.816		12.36	-1.07		12.312	2.509		13.193	5.219		13.199	4.776
	12.337	-0.795		12.385	-1.023		12.337	2.644		13.22	5.652		13.226	5.02
	12.362	-0.779		12.41	-0.969		12.362	2.778		13.247	6.126		13.252	5.258
	12.386	-0.761		12.435	-0.922		12.386	2.92		13.273	6.582		13.279	5.517
	12.411	-0.751		12.46	-0.863		12.411	3.07		13.3	7.039		13.305	5.807
	12.436	-0.746		12.485	-0.796		12.436	3.217		13.326	7.566		13.332	6.076
	12.461	-0.737		12.509	-0.736		12.461	3.374		13.353	8.054		13.359	6.348
	12.486	-0.722		12.534	-0.678		12.486	3.526		13.38	8.571		13.385	6.648
	12.511	-0.706		12.559	-0.615		12.511	3.689		13.406	9.16		13.412	6.934
	12.535	-0.687		12.584	-0.549		12.535	3.869		13.433	9.687		13.438	7.23
	12.56	-0.65		12.609	-0.467		12.56	4.053		13.459	10.202		13.465	7.558
	12.585	-0.622		12.634	-0.394		12.585	4.263		13.486	10.804		13.492	7.869
	12.61	-0.598		12.659	-0.313		12.61	4.458		13.513	11.37		13.518	8.188
	12.635	-0.567		12.684	-0.231		12.635	4.671		13.539	11.984		13.545	8.531
	12.659	-0.545		12.709	-0.148		12.659	4.889		13.566	12.638		13.571	8.859
	12.684	-0.507		12.734	-0.058		12.684	5.104		13.592	13.274		13.598	9.189
	12.709	-0.467		12.759	0.034		12.709	5.333		13.619	13.925		13.625	9.558
	12.734	-0.43		12.784	0.136		12.734	5.574		13.646	14.62		13.651	9.911
	12.759	-0.397		12.808	0.231		12.759	5.806		13.672	15.269		13.678	10.288
	12.784	-0.359		12.833	0.345		12.784	6.065		13.699	15.947		13.705	10.683
	12.808	-0.314		12.858	0.45		12.808	6.326		13.725	16.745		13.731	11.068
	12.833	-0.267		12.883	0.559		12.833	6.584		13.752	17.471		13.758	11.472
	12.858	-0.211		12.908	0.671		12.858	6.868		13.779	18.241		13.784	11.91
	12.883	-0.15		12.933	0.793		12.883	7.154		13.805	19.074		13.811	12.311
	12.908	-0.099		12.958	0.906		12.908	7.465		13.832	19.896		13.838	12.76
	12.932	-0.048		12.983	1.046		12.932	7.776		13.858	20.716		13.864	13.228
	12.957	0.002		13.008	1.197		12.957	8.105		13.885	21.65		13.891	13.689
	12.982	0.058		13.033	1.341		12.982	8.418		13.912	22.517		13.917	14.176
	13.007	0.118		13.058	1.498		13.007	8.751		13.938	23.441		13.944	14.715
	13.032	0.206		13.083	1.648		13.032	9.099		13.965	24.465		13.971	15.231
	13.057	0.281		13.108	1.795		13.057	9.474		13.991	25.48		13.997	15.78
	13.081	0.363		13.132	1.958		13.081	9.841		14.018	26.56		14.024	16.392
	13.106	0.45		13.157	2.121		13.106	10.216		14.045	27.791		14.05	17.006
	13.131	0.53		13.182	2.3		13.131	10.593		14.071	28.95		14.077	17.636
	13.156	0.609		13.207	2.487		13.156	10.993		14.098	30.255		14.104	18.359
	13.181	0.691		13.232	2.666		13.181	11.408		14.124	31.679		14.13	19.059
	13.206	0.787		13.257	2.864		13.206	11.821		14.151	33.131		14.157	19.84
	13.23	0.881		13.282	3.044		13.23	12.28		14.178	34.707		14.184	20.723
	13.255	0.989		13.307	3.243		13.255	12.725		14.204	36.522		14.21	21.593
	13.28	1.105		13.332	3.453		13.28	13.182		14.231	38.29		14.237	22.586
	13.305	1.218		13.357	3.672		13.305	13.654		14.257	40.279		14.263	23.669
	13.33	1.343		13.382	3.897		13.33	14.119		14.284	42.436		14.29	24.761
	13.354	1.459		13.407	4.13		13.354	14.598		14.311	44.628		14.317	26.005
	13.379	1.583		13.431	4.364		13.379	15.118		14.337	47.097		14.343	27.399
	13.404	1.708		13.456	4.605		13.404	15.632		14.364	49.927		14.37	28.755
	13.429	1.838		13.481	4.856		13.429	16.173		14.39	52.782		14.396	30.344
	13.454	1.969		13.506	5.11		13.454	16.719		14.417	55.805		14.423	32.048
	13.479	2.105		13.531	5.376		13.479	17.276		14.444	59.301		14.45	33.814
	13.503	2.245		13.556	5.637		13.503	17.871		14.47	62.72		14.476	35.711
	13.528	2.397		13.581	5.909		13.528	18.451		14.497	66.579		14.503	37.877
	13.553	2.553		13.606	6.193		13.553	19.09		14.523	70.816		14.529	40.019
	13.578	2.709		13.631	6.483		13.578	19.71		14.55	75.122		14.556	42.407
	13.603	2.863		13.656	6.781		13.603	20.363		14.577	79.768		14.583	44.978
	13.628	3.03		13.681	7.113		13.628	21.028		14.603	84.906		14.609	47.607
	13.652	3.194		13.706	7.445		13.652	21.732		14.63	89.916		14.636	50.42
	13.677	3.355		13.731	7.793		13.677	22.459		14.656	95.555		14.663	53.471
	13.702	3.532		13.755	8.153		13.702	23.228		14.683	101.479		14.689	56.438
	13.727	3.718		13.78	8.495		13.727	24.042		14.71	107.362		14.716	59.782
	13.752	3.903		13.805	8.872		13.752	24.888		14.736	113.66		14.742	63.224
	13.776	4.107		13.83	9.245		13.776	25.778		14.763	120.527		14.769	66.657
	13.801	4.292		13.855	9.638		13.801	26.702		14.789	126.896		14.796	70.298
	13.826	4.494		13.88	10.062		13.826	27.731		14.816	134.095		14.822	74.17
	13.851	4.714		13.905	10.48		13.851	28.746		14.843	141.459		14.849	77.816
	13.876	4.939		13.93	10.926		13.876	29.892		14.869	148.701		14.875	81.869
	13.901	5.182		13.955	11.417		13.901	31.042		14.896	156.109		14.902	85.922
	13.925	5.435		13.98	11.884		13.925	32.344		14.922	164.051		14.929	89.806
	13.95	5.716		14.005	12.412		13.95	33.659		14.949	171.499		14.955	93.962
	13.975	6.027		14.03	12.973		13.975	35.112		14.976	179.342		14.982	98.1
	14	6.364		14.054	13.549		14	36.727		15.002	187.194		15.008	102.137
	14.025	6.749		14.079	14.164		14.025	38.387		15.029	194.872		15.035	106.237
	14.049	7.198		14.104	14.799		14.049	40.213		15.055	202.669		15.062	110.382
	14.074	7.702		14.129	15.479		14.074	42.179		15.082	210.464		15.088	114.226
	14.099	8.291		14.154	16.166		14.099	44.247		15.109	217.747		15.115	118.246
	14.124	8.932		14.179	16.971		14.124	46.478		15.135	225.29		15.142	122.077
	14.149	9.68		14.204	17.8		14.149	48.962		15.162	232.719		15.168	125.771
	14.174	10.558		14.229	18.69		14.174	51.461		15.188	239.434		15.195	129.433
	14.198	11.524		14.254	19.648		14.198	54.298		15.215	246.445		15.221	132.97
	14.223	12.713		14.279	20.667		14.223	57.21		15.242	253.042		15.248	136.185
	14.248	14.01		14.304	21.82		14.248	60.428		15.268	259.125		15.275	139.493
	14.273	15.561		14.329	23.037		14.273	63.857		15.295	265.16		15.301	142.545
	14.298	17.304		14.353	24.293		14.298	67.362		15.321	271.041		15.328	145.304
	14.323	19.272		14.378	25.713		14.323	71.283		15.348	276.144		15.354	147.997
	14.347	21.547		14.403	27.205		14.347	75.266		15.375	281.164		15.381	150.504
	14.372	24.146		14.428	28.747		14.372	79.618		15.401	285.728		15.408	152.604
	14.397	26.973		14.453	30.523		14.397	84.155		15.428	289.894		15.434	154.695
	14.422	30.252		14.478	32.286		14.422	88.884		15.454	293.75		15.461	156.495
	14.447	33.78		14.503	34.291		14.447	93.849		15.481	297.225		15.487	158.056
	14.471	37.776		14.528	36.394		14.471	99.152		15.508	300.107		15.514	159.456
	14.496	42.249		14.553	38.59		14.496	104.459		15.534	302.856		15.541	160.648
	14.521	46.892		14.578	40.957		14.521	110.212		15.561	305.078		15.567	161.54
	14.546	52.302		14.603	43.471		14.546	115.953		15.587	306.905		15.594	162.304
	14.571	57.764		14.628	46.028		14.571	122.016		15.614	308.365		15.621	162.785
	14.596	64.075		14.653	48.881		14.596	128.271		15.641	309.472		15.647	163.078
	14.62	70.628		14.677	51.739		14.62	134.476		15.667	310.148		15.674	163.173
	14.645	77.623		14.702	54.804		14.645	141.119		15.694	310.534		15.7	163.098
	14.67	85.085		14.727	58.091		14.67	147.761		15.72	310.508		15.727	162.831
	14.695	93.021		14.752	61.289		14.695	154.409		15.747	310.208		15.754	162.384
	14.72	101.336		14.777	64.817		14.72	161.154		15.774	309.536		15.78	161.754
	14.745	110.11		14.802	68.26		14.745	167.943		15.8	308.532		15.807	160.993
	14.769	119.002		14.827	72.031		14.769	174.816		15.827	307.327		15.833	159.996
	14.794	128.332		14.852	75.809		14.794	181.873		15.853	305.693		15.86	158.906
	14.819	138.19		14.877	79.677		14.819	188.493		15.88	303.836		15.887	157.691
	14.844	147.653		14.902	83.63		14.844	195.485		15.907	301.83		15.913	156.278
	14.869	157.896		14.927	87.697		14.869	202.14		15.933	299.377		15.94	154.757
	14.893	167.657		14.952	91.831		14.893	208.742		15.96	296.823		15.966	153.22
	14.918	178.045		14.976	96.017		14.918	215.36		15.986	294.04		15.993	151.426
	14.943	188.191		15.001	100.173		14.943	221.509		16.013	290.944		16.02	149.615
	14.968	198.227		15.026	104.392		14.968	227.866		16.04	287.662		16.046	147.699
	14.993	208.224		15.051	108.549		14.993	233.62		16.066	284.329		16.073	145.614
	15.018	217.829		15.076	112.77		15.018	239.52		16.093	280.557		16.1	143.492
	15.042	227.476		15.101	117.07		15.042	245.016		16.119	276.894		16.126	141.417
	15.067	236.791		15.126	121.053		15.067	250.184		16.146	272.998		16.153	139.039
	15.092	245.589		15.151	125.288		15.092	255.111		16.173	268.75		16.179	136.76
	15.117	254.085		15.176	129.223		15.117	259.782		16.199	264.463		16.206	134.384
	15.142	262.151		15.201	133.197		15.142	264.134		16.226	260.308		16.233	131.875
	15.167	269.575		15.226	137.07		15.167	268.173		16.252	255.544		16.259	129.412
	15.191	276.712		15.251	140.735		15.191	271.798		16.279	251.017		16.286	126.972
	15.216	282.868		15.275	144.371		15.216	275.129		16.306	246.408		16.312	124.248
	15.241	288.83		15.3	147.892		15.241	278.169		16.332	241.429		16.339	121.683
	15.266	293.981		15.325	151.164		15.266	280.675		16.359	236.463		16.366	119.143
	15.291	298.476		15.35	154.329		15.291	282.99		16.385	231.705		16.392	116.408
	15.315	302.413		15.375	157.365		15.315	284.82		16.412	226.351		16.419	113.714
	15.34	305.594		15.4	160.144		15.34	286.327		16.439	221.252		16.445	111.166
	15.365	308.274		15.425	162.861		15.365	287.466		16.465	216.148		16.472	108.356
	15.39	310.228		15.45	165.23		15.39	288.264		16.492	210.541		16.499	105.611
	15.415	311.528		15.475	167.53		15.415	288.665		16.518	205.193		16.525	102.98
	15.44	312.216		15.5	169.581		15.44	288.739		16.545	200.067		16.552	100.15
	15.464	312.319		15.525	171.409		15.464	288.487		16.572	194.275		16.579	97.482
	15.489	311.824		15.55	173.064		15.489	287.879		16.598	189.035		16.605	94.846
	15.514	310.748		15.575	174.489		15.514	286.951		16.625	183.731		16.632	92.037
	15.539	309.242		15.599	175.764		15.539	285.72		16.651	177.971		16.658	89.41
	15.564	307.116		15.624	176.815		15.564	284.166		16.678	172.67		16.685	86.875
	15.588	304.604		15.649	177.644		15.588	282.405		16.705	167.366		16.712	84.086
	15.613	301.651		15.674	178.29		15.613	280.259		16.731	161.735		16.738	81.606
	15.638	298.247		15.699	178.74		15.638	278.009		16.758	156.385		16.765	79.059
	15.663	294.593		15.724	178.997		15.663	275.378		16.784	151.202		16.791	76.428
	15.688	290.467		15.749	179.074		15.688	272.56		16.811	145.552		16.818	73.965
	15.713	286.059		15.774	178.97		15.713	269.582		16.838	140.439		16.845	71.651
	15.737	281.459		15.799	178.691		15.737	266.342		16.864	135.502		16.871	69.084
	15.762	276.599		15.824	178.233		15.762	262.858		16.891	130.245		16.898	66.799
	15.787	271.581		15.849	177.603		15.787	259.272		16.917	125.313		16.924	64.556
	15.812	266.347		15.874	176.817		15.812	255.527		16.944	120.669		16.951	62.207
	15.837	260.809		15.898	175.922		15.837	251.656		16.971	115.588		16.978	60.025
	15.862	255.444		15.923	174.827		15.862	247.635		16.997	111.084		17.004	57.987
	15.886	249.684		15.948	173.602		15.886	243.409		17.024	106.655		17.031	55.781
	15.911	244.127		15.973	172.245		15.911	239.375		17.05	101.989		17.058	53.811
	15.936	238.211		15.998	170.697		15.936	234.939		17.077	97.829		17.084	51.892
	15.961	232.409		16.023	169.069		15.961	230.706		17.104	93.819		17.111	49.886
	15.986	226.676		16.048	167.306		15.986	226.112		17.13	89.407		17.137	48.093
	16.01	220.66		16.073	165.413		16.01	221.582		17.157	85.707		17.164	46.404
	16.035	214.862		16.098	163.543		16.035	217.048		17.183	82.014		17.191	44.543
	16.06	208.982		16.123	161.452		16.06	212.384		17.21	78.162		17.217	42.979
	16.085	203.134		16.148	159.373		16.085	207.881		17.237	74.776		17.244	41.431
	16.11	197.455		16.173	157.114		16.11	203.245		17.263	71.485		17.27	39.803
	16.135	191.776		16.198	154.772		16.135	198.682		17.29	67.948		17.297	38.394
	16.159	186.144		16.222	152.457		16.159	194.176		17.316	64.981		17.324	37.045
	16.184	180.647		16.247	149.962		16.184	189.613		17.343	62.087		17.35	35.666
	16.209	174.934		16.272	147.469		16.209	184.918		17.37	59.068		17.377	34.411
	16.234	169.608		16.297	144.929		16.234	180.559		17.396	56.442		17.403	33.252
	16.259	164.214		16.322	142.319		16.259	175.931		17.423	53.951		17.43	31.996
	16.284	158.896		16.347	139.676		16.284	171.527		17.449	51.388		17.457	30.957
	16.308	153.891		16.372	136.994		16.308	167.035		17.476	49.094		17.483	29.942
	16.333	148.721		16.397	134.194		16.333	162.601		17.503	46.951		17.51	28.902
	16.358	143.797		16.422	131.552		16.358	158.343		17.529	44.734		17.536	27.993
	16.383	138.851		16.447	128.687		16.383	153.982		17.556	42.84		17.563	27.176
	16.408	134.05		16.472	125.93		16.408	149.87		17.582	41.047		17.59	26.31
	16.432	129.354		16.497	123.069		16.432	145.631		17.609	39.18		17.616	25.575
	16.457	124.789		16.521	120.158		16.457	141.519		17.636	37.592		17.643	24.88
	16.482	120.152		16.546	117.355		16.482	137.509		17.662	36.108		17.67	24.179
	16.507	115.799		16.571	114.438		16.507	133.546		17.689	34.554		17.696	23.596
	16.532	111.36		16.596	111.639		16.532	129.52		17.715	33.283		17.723	23.069
	16.557	107.186		16.621	108.739		16.557	125.735		17.742	32.076		17.749	22.515
	16.581	102.952		16.646	105.893		16.581	121.884		17.769	30.879		17.776	22.076
	16.606	98.856		16.671	103.054		16.606	118.246		17.795	29.837		17.803	21.643
	16.631	94.938		16.696	100.213		16.631	114.53		17.822	28.901		17.829	21.251
	16.656	90.972		16.721	97.326		16.656	110.928		17.848	27.946		17.856	20.948
	16.681	87.307		16.746	94.607		16.681	107.498		17.875	27.172		17.882	20.693
	16.705	83.476		16.771	91.772		16.705	103.976		17.902	26.44		17.909	20.441
	16.73	79.878		16.796	89.057		16.73	100.715		17.928	25.748		17.936	20.263
	16.755	76.389		16.82	86.343		16.755	97.349		17.955	25.184		17.962	20.122
	16.78	72.914		16.845	83.656		16.78	94.129		17.981	24.699		17.989	20.017
	16.805	69.559		16.87	81.073		16.805	90.985		18.008	24.214		18.015	19.972
	16.83	66.357		16.895	78.419		16.83	87.916		18.035	23.83		18.042	19.965
	16.854	63.077		16.92	75.921		16.854	84.885		18.061	23.502		18.069	19.986
	16.879	60.062		16.945	73.306		16.879	82.016		18.088	23.204		18.095	20.043
	16.904	57.055		16.97	70.856		16.904	79.115		18.114	22.983		18.122	20.129
	16.929	54.192		16.995	68.452		16.929	76.38		18.141	22.808		18.149	20.284
	16.954	51.414		17.02	66.076		16.954	73.659		18.168	22.661		18.175	20.464
	16.979	48.606		17.045	63.733		16.979	70.963		18.194	22.58		18.202	20.683
	17.003	46.09		17.07	61.409		17.003	68.492		18.221	22.527		18.228	20.945
	17.028	43.504		17.095	59.077		17.028	65.928		18.247	22.524		18.255	21.232
	17.053	41.109		17.12	56.901		17.053	63.58		18.274	22.545		18.282	21.533
	17.078	38.782		17.144	54.739		17.078	61.151		18.301	22.592		18.308	21.91
	17.103	36.543		17.169	52.61		17.103	58.9		18.327	22.668		18.335	22.27
	17.127	34.383		17.194	50.655		17.127	56.687		18.354	22.753		18.361	22.668
	17.152	32.324		17.219	48.64		17.152	54.546		18.38	22.869		18.388	23.126
	17.177	30.317		17.244	46.802		17.177	52.479		18.407	22.997		18.415	23.576
	17.202	28.477		17.269	44.896		17.202	50.456		18.434	23.124		18.441	24.025
	17.227	26.673		17.294	43.117		17.227	48.494		18.46	23.259		18.468	24.572
	17.252	24.948		17.319	41.353		17.252	46.657		18.487	23.418		18.494	25.071
	17.276	23.341		17.344	39.673		17.276	44.855		18.513	23.577		18.521	25.593
	17.301	21.765		17.369	38.058		17.301	43.071		18.54	23.733		18.548	26.161
	17.326	20.345		17.394	36.49		17.326	41.442		18.567	23.903		18.574	26.701
	17.351	18.926		17.419	34.969		17.351	39.783		18.593	24.063		18.601	27.212
	17.376	17.621		17.443	33.553		17.376	38.274		18.62	24.213		18.628	27.804
	17.401	16.387		17.468	32.148		17.401	36.732		18.646	24.367		18.654	28.33
	17.425	15.218		17.493	30.784		17.425	35.305		18.673	24.499		18.681	28.867
	17.45	14.129		17.518	29.524		17.45	33.933		18.7	24.627		18.707	29.43
	17.475	13.096		17.543	28.255		17.475	32.595		18.726	24.75		18.734	29.937
	17.5	12.112		17.568	27.112		17.5	31.352		18.753	24.841		18.761	30.435
	17.525	11.214		17.593	25.947		17.525	30.126		18.779	24.925		18.787	30.973
	17.549	10.346		17.618	24.873		17.549	28.943		18.806	24.999		18.814	31.457
	17.574	9.54		17.643	23.855		17.574	27.837		18.833	25.059		18.84	31.91
	17.599	8.789		17.668	22.859		17.599	26.77		18.859	25.099		18.867	32.368
	17.624	8.061		17.693	21.934		17.624	25.721		18.886	25.118		18.894	32.764
	17.649	7.441		17.718	21.019		17.649	24.771		18.912	25.117		18.92	33.132
	17.674	6.813		17.742	20.136		17.674	23.802		18.939	25.1		18.947	33.523
	17.698	6.248		17.767	19.34		17.698	22.939		18.966	25.07		18.973	33.841
	17.723	5.724		17.792	18.552		17.723	22.072		18.992	25.036		19	34.144
	17.748	5.226		17.817	17.816		17.748	21.258		19.019	24.974		19.027	34.431
	17.773	4.77		17.842	17.129		17.773	20.51		19.045	24.877		19.053	34.654
	17.798	4.331		17.867	16.46		17.798	19.764		19.072	24.767		19.08	34.835
	17.823	3.914		17.892	15.865		17.823	19.068		19.099	24.643		19.107	35.001
	17.847	3.547		17.917	15.248		17.847	18.398		19.125	24.497		19.133	35.12
	17.872	3.195		17.942	14.696		17.872	17.756		19.152	24.357		19.16	35.218
	17.897	2.884		17.967	14.16		17.897	17.172		19.178	24.198		19.186	35.264
	17.922	2.591		17.992	13.669		17.922	16.6		19.205	23.999		19.213	35.286
	17.947	2.31		18.017	13.203		17.947	16.051		19.232	23.812		19.24	35.264
	17.971	2.052		18.042	12.759		17.971	15.553		19.258	23.61		19.266	35.194
	17.996	1.807		18.066	12.345		17.996	15.059		19.285	23.372		19.293	35.105
	18.021	1.585		18.091	11.964		18.021	14.621		19.311	23.138		19.319	34.974
	18.046	1.371		18.116	11.603		18.046	14.172		19.338	22.888		19.346	34.813
	18.071	1.182		18.141	11.273		18.071	13.758		19.365	22.619		19.373	34.641
	18.096	1.019		18.166	10.956		18.096	13.361		19.391	22.366		19.399	34.444
	18.12	0.852		18.191	10.659		18.12	12.992		19.418	22.087		19.426	34.198
	18.145	0.704		18.216	10.405		18.145	12.658		19.444	21.792		19.452	33.94
	18.17	0.569		18.241	10.151		18.17	12.332		19.471	21.504		19.479	33.65
	18.195	0.436		18.266	9.934		18.195	12.028		19.498	21.207		19.506	33.325
	18.22	0.328		18.291	9.725		18.22	11.738		19.524	20.87		19.532	32.998
	18.244	0.212		18.316	9.523		18.244	11.459		19.551	20.547		19.559	32.654
	18.269	0.096		18.341	9.34		18.269	11.195		19.577	20.227		19.586	32.259
	18.294	0.003		18.365	9.175		18.294	10.95		19.604	19.872		19.612	31.877
	18.319	-0.084		18.39	9.019		18.319	10.713		19.631	19.541		19.639	31.494
	18.344	-0.153		18.415	8.894		18.344	10.503		19.657	19.181		19.665	31.029
	18.369	-0.225		18.44	8.769		18.369	10.306		19.684	18.811		19.692	30.595
	18.393	-0.293		18.465	8.663		18.393	10.124		19.71	18.473		19.719	30.149
	18.418	-0.361		18.49	8.566		18.418	9.937		19.737	18.088		19.745	29.646
	18.443	-0.422		18.515	8.473		18.443	9.772		19.764	17.702		19.772	29.194
	18.468	-0.472		18.54	8.396		18.468	9.61		19.79	17.316		19.798	28.72
	18.493	-0.517		18.565	8.324		18.493	9.46		19.817	16.926		19.825	28.209
	18.518	-0.567		18.59	8.268		18.518	9.334		19.843	16.514		19.852	27.717
	18.542	-0.619		18.615	8.208		18.542	9.209		19.87	16.127		19.878	27.21
	18.567	-0.649		18.64	8.161		18.567	9.104		19.897	15.706		19.905	26.664
	18.592	-0.693		18.665	8.117		18.592	8.985		19.923	15.273		19.931	26.17
	18.617	-0.726		18.689	8.078		18.617	8.881		19.95	14.866		19.958	25.643
	18.642	-0.755		18.714	8.058		18.642	8.783		19.976	14.439		19.985	25.075
	18.666	-0.789		18.739	8.039		18.666	8.696		20.003	13.988		20.011	24.535
	18.691	-0.813		18.764	8.019		18.691	8.623		20.03	13.566		20.038	23.99
	18.716	-0.835		18.789	8.004		18.716	8.563		20.056	13.137		20.065	23.409
	18.741	-0.858		18.814	7.99		18.741	8.506		20.083	12.678		20.091	22.877
	18.766	-0.886		18.839	7.986		18.766	8.462		20.109	12.252		20.118	22.324
	18.791	-0.914		18.864	7.979		18.791	8.42		20.136	11.802		20.144	21.738
	18.815	-0.934		18.889	7.984		18.815	8.37		20.163	11.348		20.171	21.176
	18.84	-0.952		18.914	7.978		18.84	8.327		20.189	10.919		20.198	20.635
	18.865	-0.969		18.939	7.982		18.865	8.291		20.216	10.454		20.224	20.049
	18.89	-0.981		18.964	7.977		18.89	8.272		20.242	9.99		20.251	19.502
	18.915	-0.994		18.988	7.972		18.915	8.261		20.269	9.543		20.277	18.938
	18.94	-1.001		19.013	7.974		18.94	8.245		20.296	9.106		20.304	18.375
	18.964	-1.024		19.038	7.968		18.964	8.233		20.322	8.659		20.331	17.856
	18.989	-1.034		19.063	7.965		18.989	8.229		20.349	8.25		20.357	17.299
	19.014	-1.066		19.088	7.958		19.014	8.232		20.375	7.79		20.384	16.714
	19.039	-1.09		19.113	7.957		19.039	8.266		20.402	7.364		20.41	16.187
	19.064	-1.099		19.138	7.954		19.064	8.291		20.429	6.952		20.437	15.639
	19.088	-1.112		19.163	7.953		19.088	8.321		20.455	6.532		20.464	15.07
	19.113	-1.114		19.188	7.953		19.113	8.364		20.482	6.112		20.49	14.553
	19.138	-1.123		19.213	7.941		19.138	8.402		20.508	5.709		20.517	14.012
	19.163	-1.136		19.238	7.938		19.163	8.451		20.535	5.312		20.544	13.474
	19.188	-1.153		19.263	7.924		19.188	8.496		20.562	4.912		20.57	12.979
	19.213	-1.149		19.287	7.902		19.213	8.565		20.588	4.552		20.597	12.48
	19.237	-1.158		19.312	7.895		19.237	8.636		20.615	4.167		20.623	11.955
	19.262	-1.166		19.337	7.886		19.262	8.715		20.641	3.799		20.65	11.476
	19.287	-1.164		19.362	7.872		19.287	8.819		20.668	3.446		20.677	10.99
	19.312	-1.179		19.387	7.864		19.312	8.915		20.695	3.102		20.703	10.51
	19.337	-1.184		19.412	7.846		19.337	9.031		20.721	2.753		20.73	10.046
	19.361	-1.202		19.437	7.818		19.361	9.16		20.748	2.433		20.756	9.599
	19.386	-1.215		19.462	7.787		19.386	9.292		20.774	2.108		20.783	9.15
	19.411	-1.221		19.487	7.756		19.411	9.445		20.801	1.824		20.81	8.734
	19.436	-1.229		19.512	7.728		19.436	9.588		20.828	1.548		20.836	8.318
	19.461	-1.23		19.537	7.711		19.461	9.764		20.854	1.268		20.863	7.906
	19.486	-1.247		19.562	7.68		19.486	9.947		20.881	0.986		20.889	7.509
	19.51	-1.262		19.587	7.642		19.51	10.133		20.907	0.753		20.916	7.121
	19.535	-1.264		19.611	7.601		19.535	10.334		20.934	0.493		20.943	6.748
	19.56	-1.267		19.636	7.551		19.56	10.523		20.961	0.257		20.969	6.406
	19.585	-1.269		19.661	7.505		19.585	10.731		20.987	0.04		20.996	6.062
	19.61	-1.276		19.686	7.449		19.61	10.956		21.014	-0.18		21.023	5.711
	19.635	-1.285		19.711	7.385		19.635	11.187		21.04	-0.387		21.049	5.413
	19.659	-1.284		19.736	7.327		19.659	11.428		21.067	-0.564		21.076	5.108
	19.684	-1.287		19.761	7.269		19.684	11.677		21.094	-0.747		21.102	4.813
	19.709	-1.289		19.786	7.208		19.709	11.927		21.12	-0.921		21.129	4.543
	19.734	-1.284		19.811	7.153		19.734	12.174		21.147	-1.102		21.156	4.278
	19.759	-1.295		19.836	7.088		19.759	12.42		21.173	-1.272		21.182	4.028
	19.783	-1.299		19.861	7.022		19.783	12.666		21.2	-1.436		21.209	3.806
	19.808	-1.307		19.886	6.943		19.808	12.905		21.227	-1.567		21.235	3.569
	19.833	-1.314		19.91	6.864		19.833	13.142		21.253	-1.706		21.262	3.343
	19.858	-1.309		19.935	6.775		19.858	13.374		21.28	-1.835		21.289	3.146
	19.883	-1.315		19.96	6.687		19.883	13.606		21.306	-1.964		21.315	2.969
	19.908	-1.321		19.985	6.603		19.908	13.828		21.333	-2.083		21.342	2.78
	19.932	-1.331		20.01	6.508		19.932	14.03		21.36	-2.209		21.368	2.601
	19.957	-1.348		20.035	6.422		19.957	14.226		21.386	-2.31		21.395	2.436
	19.982	-1.356		20.06	6.331		19.982	14.42		21.413	-2.404		21.422	2.269
	20.007	-1.369		20.085	6.247		20.007	14.597		21.439	-2.504		21.448	2.114
	20.032	-1.366		20.11	6.156		20.032	14.757		21.466	-2.585		21.475	1.985
	20.057	-1.382		20.135	6.062		20.057	14.89		21.493	-2.675		21.502	1.859
	20.081	-1.394		20.16	5.952		20.081	14.996		21.519	-2.758		21.528	1.749
	20.106	-1.399		20.185	5.851		20.106	15.089		21.546	-2.838		21.555	1.63
	20.131	-1.423		20.21	5.74		20.131	15.159		21.572	-2.904		21.581	1.503
	20.156	-1.427		20.234	5.64		20.156	15.219		21.599	-2.99		21.608	1.397
	20.181	-1.436		20.259	5.538		20.181	15.247		21.626	-3.051		21.635	1.313
	20.205	-1.453		20.284	5.437		20.205	15.258		21.652	-3.12		21.661	1.222
	20.23	-1.455		20.309	5.334		20.23	15.246		21.679	-3.175		21.688	1.136
	20.255	-1.466		20.334	5.224		20.255	15.201		21.705	-3.241		21.714	1.045
	20.28	-1.473		20.359	5.118		20.28	15.149		21.732	-3.305		21.741	0.962
	20.305	-1.483		20.384	5.013		20.305	15.075		21.759	-3.365		21.768	0.882
	20.33	-1.5		20.409	4.909		20.33	14.997		21.785	-3.418		21.794	0.809
	20.354	-1.503		20.434	4.806		20.354	14.891		21.812	-3.474		21.821	0.737
	20.379	-1.523		20.459	4.695		20.379	14.761		21.838	-3.533		21.847	0.688
	20.404	-1.528		20.484	4.585		20.404	14.626		21.865	-3.579		21.874	0.619
	20.429	-1.538		20.509	4.477		20.429	14.467		21.892	-3.616		21.901	0.543
	20.454	-1.549		20.533	4.377		20.454	14.302		21.918	-3.651		21.927	0.483
	20.479	-1.55		20.558	4.276		20.479	14.122		21.945	-3.699		21.954	0.439
	20.503	-1.553		20.583	4.175		20.503	13.931		21.971	-3.74		21.98	0.402
	20.528	-1.548		20.608	4.074		20.528	13.73		21.998	-3.788		22.007	0.355
	20.553	-1.557		20.633	3.961		20.553	13.515		22.025	-3.829		22.034	0.313
	20.578	-1.57		20.658	3.866		20.578	13.294		22.051	-3.867		22.06	0.261
	20.603	-1.585		20.683	3.76		20.603	13.062		22.078	-3.9		22.087	0.229
	20.627	-1.583		20.708	3.655		20.627	12.833		22.104	-3.943		22.114	0.191
	20.652	-1.588		20.733	3.556		20.652	12.599		22.131	-3.98		22.14	0.145
	20.677	-1.595		20.758	3.463		20.677	12.366		22.158	-4.021		22.167	0.105
	20.702	-1.6		20.783	3.363		20.702	12.127		22.184	-4.049		22.193	0.076
	20.727	-1.603		20.808	3.267		20.727	11.883		22.211	-4.082		22.22	0.033
	20.752	-1.61		20.832	3.177		20.752	11.64		22.237	-4.11		22.247	0.013
	20.776	-1.61		20.857	3.075		20.776	11.4		22.264	-4.136		22.273	-0.016
	20.801	-1.617		20.882	2.982		20.801	11.172		22.291	-4.156		22.3	-0.051
	20.826	-1.624		20.907	2.894		20.826	10.938		22.317	-4.185		22.326	-0.092
	20.851	-1.632		20.932	2.803		20.851	10.722		22.344	-4.221		22.353	-0.122
	20.876	-1.639		20.957	2.718		20.876	10.49		22.37	-4.252		22.38	-0.145
	20.9	-1.65		20.982	2.625		20.9	10.283		22.397	-4.272		22.406	-0.17
	20.925	-1.659		21.007	2.541		20.925	10.054		22.424	-4.297		22.433	-0.194
	20.95	-1.665		21.032	2.457		20.95	9.838		22.45	-4.328		22.459	-0.216
	20.975	-1.672		21.057	2.362		20.975	9.62		22.477	-4.355		22.486	-0.227
	21	-1.679		21.082	2.289		21	9.424		22.503	-4.385		22.513	-0.254
	21.025	-1.68		21.107	2.207		21.025	9.228		22.53	-4.408		22.539	-0.281
	21.049	-1.676		21.132	2.125		21.049	9.044		22.557	-4.427		22.566	-0.308
	21.074	-1.681		21.156	2.047		21.074	8.862		22.583	-4.447		22.593	-0.331
	21.099	-1.687		21.181	1.97		21.099	8.681		22.61	-4.471		22.619	-0.359
	21.124	-1.689		21.206	1.894		21.124	8.495		22.636	-4.489		22.646	-0.366
	21.149	-1.696		21.231	1.819		21.149	8.324		22.663	-4.506		22.672	-0.373
	21.174	-1.702		21.256	1.754		21.174	8.16		22.69	-4.523		22.699	-0.376
	21.198	-1.805		21.281	1.666		21.198	7.989		22.716	-4.547		22.726	-0.398
	21.223	-1.818		21.306	1.59		21.223	7.835		22.743	-4.558		22.752	-0.424
	21.248	-1.834		21.331	1.521		21.248	7.675		22.769	-4.566		22.779	-0.464
	21.273	-1.83		21.356	1.465		21.273	7.525		22.796	-4.586		22.805	-0.481
	21.298	-1.838		21.381	1.401		21.298	7.377		22.823	-4.603		22.832	-0.493
	21.322	-1.839		21.406	1.338		21.322	7.238		22.849	-4.621		22.859	-0.503
	21.347	-1.843		21.431	1.271		21.347	7.109		22.876	-4.631		22.885	-0.503
	21.372	-1.846		21.455	1.202		21.372	6.968		22.902	-4.64		22.912	-0.506
	21.397	-1.858		21.48	1.145		21.397	6.836		22.929	-4.66		22.938	-0.512
	21.422	-1.863		21.505	1.083		21.422	6.708		22.956	-4.678		22.965	-0.53
	21.447	-1.859		21.53	1.029		21.447	6.579		22.982	-4.686		22.992	-0.527
	21.471	-1.864		21.555	0.975		21.471	6.457		23.009	-4.692		23.018	-0.542
	21.496	-1.865		21.58	0.913		21.496	6.332		23.035	-4.7		23.045	-0.549
	21.521	-1.867		21.605	0.857		21.521	6.207		23.062	-4.708		23.072	-0.574
	21.546	-1.873		21.63	0.799		21.546	6.092		23.089	-4.712		23.098	-0.587
	21.571	-1.88		21.655	0.742		21.571	5.978		23.115	-4.72		23.125	-0.596
	21.596	-1.873		21.68	0.689		21.596	5.86		23.142	-4.732		23.151	-0.599
	21.62	-1.882		21.705	0.634		21.62	5.746		23.168	-4.748		23.178	-0.61
	21.645	-1.884		21.73	0.587		21.645	5.628		23.195	-4.763		23.205	-0.627
	21.67	-1.874		21.754	0.543		21.67	5.511		23.222	-4.77		23.231	-0.622
	21.695	-1.874		21.779	0.493		21.695	5.4		23.248	-4.788		23.258	-0.63
	21.72	-1.88		21.804	0.446		21.72	5.284		23.275	-4.807		23.284	-0.637
	21.744	-1.872		21.829	0.4		21.744	5.174		23.301	-4.809		23.311	-0.65
	21.769	-1.884		21.854	0.335		21.769	5.06		23.328	-4.803		23.338	-0.669
	21.794	-1.891		21.879	0.284		21.794	4.952		23.355	-4.806		23.364	-0.668
	21.819	-1.889		21.904	0.241		21.819	4.846		23.381	-4.816		23.391	-0.665
	21.844	-1.9		21.929	0.193		21.844	4.734		23.408	-4.835		23.417	-0.668
	21.869	-1.904		21.954	0.155		21.869	4.633		23.434	-4.846		23.444	-0.687
	21.893	-1.909		21.979	0.105		21.893	4.527		23.461	-4.853		23.471	-0.686
	21.918	-1.92		22.004	0.058		21.918	4.406		23.488	-4.868		23.497	-0.687
	21.943	-1.925		22.029	0.018		21.943	4.301		23.514	-4.867		23.524	-0.688
	21.968	-1.928		22.054	-0.025		21.968	4.194		23.541	-4.874		23.551	-0.697
	21.993	-1.932		22.078	-0.062		21.993	4.098		23.567	-4.88		23.577	-0.71
	22.017	-1.935		22.103	-0.104		22.017	4.003		23.594	-4.882		23.604	-0.718
	22.042	-1.928		22.128	-0.131		22.042	3.9		23.621	-4.886		23.63	-0.718
	22.067	-1.927		22.153	-0.166		22.067	3.799		23.647	-4.896		23.657	-0.724
	22.092	-1.926		22.178	-0.198		22.092	3.701		23.674	-4.909		23.684	-0.726
	22.117	-1.924		22.203	-0.236		22.117	3.595		23.7	-4.917		23.71	-0.736
	22.142	-1.927		22.228	-0.278		22.142	3.512		23.727	-4.909		23.737	-0.741
	22.166	-1.92		22.253	-0.313		22.166	3.419		23.754	-4.917		23.763	-0.75
	22.191	-1.927		22.278	-0.344		22.191	3.327		23.78	-4.924		23.79	-0.757
	22.216	-1.931		22.303	-0.389		22.216	3.236		23.807	-4.936		23.817	-0.766
	22.241	-1.922		22.328	-0.42		22.241	3.14		23.833	-4.943		23.843	-0.765
	22.266	-1.928		22.353	-0.461		22.266	3.042		23.86	-4.946		23.87	-0.774
	22.291	-1.926		22.377	-0.494		22.291	2.965		23.887	-4.953		23.896	-0.786
	22.315	-1.935		22.402	-0.519		22.315	2.887		23.913	-4.967		23.923	-0.792
	22.34	-1.944		22.427	-0.551		22.34	2.804		23.94	-4.978		23.95	-0.791
	22.365	-1.952		22.452	-0.576		22.365	2.733		23.966	-4.99		23.976	-0.793
	22.39	-1.972		22.477	-0.614		22.39	2.652		23.993	-4.986		24.003	-0.811
	22.415	-1.98		22.502	-0.638		22.415	2.576		24.02	-4.985		24.03	-0.813
	22.439	-1.982		22.527	-0.665		22.439	2.507		24.046	-4.991		24.056	-0.826
	22.464	-1.979		22.552	-0.7		22.464	2.441		24.073	-4.995		24.083	-0.818
	22.489	-1.974		22.577	-0.717		22.489	2.364		24.099	-5.003		24.109	-0.827
	22.514	-1.981		22.602	-0.737		22.514	2.292
	22.539	-1.983		22.627	-0.763		22.539	2.234
	22.564	-1.99		22.652	-0.781		22.564	2.157
	22.588	-2.003		22.677	-0.806		22.588	2.111
	22.613	-2.017		22.701	-0.824		22.613	2.055
	22.638	-2.022		22.726	-0.844		22.638	1.99
	22.663	-2.025		22.751	-0.872		22.663	1.938
	22.688	-2.017		22.776	-0.896		22.688	1.875
	22.713	-2.021		22.801	-0.927		22.713	1.82
	22.737	-2.027		22.826	-0.949		22.737	1.779
	22.762	-2.031		22.851	-0.95		22.762	1.729
	22.787	-2.035		22.876	-0.975		22.787	1.683
	22.812	-2.049		22.901	-0.997		22.812	1.63
	22.837	-2.059		22.926	-1.01		22.837	1.571
	22.861	-2.073		22.951	-1.023		22.861	1.529
	22.886	-2.076		22.976	-1.032		22.886	1.491
	22.911	-2.07		23	-1.041		22.911	1.446
	22.936	-2.071		23.025	-1.062		22.936	1.412
	22.961	-2.062		23.05	-1.075		22.961	1.376
	22.986	-2.061		23.075	-1.085		22.986	1.349
	23.01	-2.069		23.1	-1.096		23.01	1.319
	23.035	-2.069		23.125	-1.119		23.035	1.276
	23.06	-2.076		23.15	-1.14		23.06	1.242
	23.085	-2.085		23.175	-1.153		23.085	1.198
	23.11	-2.082		23.2	-1.162		23.11	1.168
	23.135	-2.083		23.225	-1.162		23.135	1.149
	23.159	-2.087		23.25	-1.17		23.159	1.108
	23.184	-2.099		23.275	-1.184		23.184	1.08
	23.209	-2.093		23.299	-1.191		23.209	1.057
	23.234	-2.091		23.324	-1.216		23.234	1.025
	23.259	-2.073		23.349	-1.227		23.259	0.997
	23.283	-2.066		23.374	-1.245		23.283	0.969
	23.308	-2.189		23.399	-1.258		23.308	0.942
	23.333	-2.189		23.424	-1.263		23.333	0.909
	23.358	-2.204		23.449	-1.266		23.358	0.886
	23.383	-2.211		23.474	-1.271		23.383	0.857
	23.408	-2.213		23.499	-1.289		23.408	0.839
	23.432	-2.22		23.524	-1.296		23.432	0.82
	23.457	-2.215		23.549	-1.309		23.457	0.793
	23.482	-2.214		23.574	-1.316		23.482	0.762
	23.507	-2.213		23.599	-1.323		23.507	0.724
	23.532	-2.214		23.623	-1.335		23.532	0.706
	23.556	-2.219		23.648	-1.351		23.556	0.694
	23.581	-2.235		23.673	-1.351		23.581	0.689
	23.606	-2.235		23.698	-1.357		23.606	0.668
	23.631	-2.241		23.723	-1.351		23.631	0.637
	23.656	-2.23		23.748	-1.355		23.656	0.613
	23.681	-2.226		23.773	-1.36		23.681	0.594
	23.705	-2.224		23.798	-1.384		23.705	0.576
	23.73	-2.228		23.823	-1.395		23.73	0.561
	23.755	-2.24		23.848	-1.404		23.755	0.543
	23.78	-2.237		23.873	-1.407		23.78	0.528
	23.805	-2.237		23.898	-1.407		23.805	0.518
	23.83	-2.236		23.922	-1.416		23.83	0.511
	23.854	-2.236		23.947	-1.432		23.854	0.501
	23.879	-2.245		23.972	-1.44		23.879	0.489
	23.904	-2.249		23.997	-1.442		23.904	0.472
	23.929	-2.245		24.022	-1.454		23.929	0.463
	23.954	-2.239		24.047	-1.456		23.954	0.439
				24.072	-1.463		23.978	0.426
				24.097	-1.477		24.003	0.418
				24.122	-1.475		24.028	0.396
				24.147	-1.488		24.053	0.387
							24.078	0.375
							24.103	0.367
							24.127	0.354
							24.152	0.335
							24.177	0.321
							24.202	0.312
							24.227	0.302

## Sheet: Fig. 4
	Fig. 4m						Fig. 4n							Fig. 4o
		A	B	C	D			A	B	C	D	E			A	B	C	D	E
	Spikelet number	FAZ1	oser1	osepfl6;8	oser1 osepfl6;8		Spikelet number	FAZ1	OsEPFL6OE-1	OsEPFL6OE-2	OsEPFL8OE-1	OsEPFL8OE-2		Spikelet number	FAZ1	oser1/OsEPFL6OE-1	oser1/OsEPFL6OE-2	oser1/OsEPFL8OE-1	oser1/OsEPFL8OE-2
	Plant-1	282	445	378	428		Plant-1	282	208	166	218	204		Plant-1	445	368	402	377	426
	Plant-2	225	346	355	413		Plant-2	225	186	198	199	209		Plant-2	346	422	413	373	369
	Plant-3	267	393	342	436		Plant-3	267	200	204	207	233		Plant-3	393	384	366	418	345
	Plant-4	249	366	341	442		Plant-4	249	212	169	190	221		Plant-4	366	376	342	424	401
	Plant-5	275	389	410	366		Plant-5	275	216	187	206	184		Plant-5	389	366	420	340	349
	Plant-6	266	376	383	371		Plant-6	266	183	195	176	168		Plant-6	376	370	383	372	361
	Plant-7	278	370	324	403		Plant-7	278	194	220	180	200		Plant-7	370	412	395	403	404
	Plant-8	231	355	368	365		Plant-8	231	175	188	203	185		Plant-8	355	350	354	370	365
	Plant-9	223	386	317	389		Plant-9	223	199	183	215	206		Plant-9	386	348	372	363	372
	Plant-10	258	424	389	368		Plant-10	258	225	172	230	179		Plant-10	424	401	360	353	390
	Tukey's multiple comparisons test			Summary	Adjusted P Value		Tukey's multiple comparisons test				Summary	Adjusted P Value		Tukey's multiple comparisons test				Summary	Adjusted P Value
	A vs. B			****	<0.0001		A vs. B				****	<0.0001		A vs. B				ns	0.9921
	A vs. C			****	<0.0001		A vs. C				****	<0.0001		A vs. C				ns	0.9965
	A vs. D			****	<0.0001		A vs. D				****	<0.0001		A vs. D				ns	0.9896
	B vs. C			ns	0.243		A vs. E				****	<0.0001		A vs. E				ns	0.9799
	B vs. D			ns	0.7342		B vs. C				ns	0.63		B vs. C				ns	>0.9999
	C vs. D			*	0.0282		B vs. D				ns	0.9978		B vs. D				ns	>0.9999
							B vs. E				ns	>0.9999		B vs. E				ns	>0.9999
							C vs. D				ns	0.4351		C vs. D				ns	>0.9999
							C vs. E				ns	0.697		C vs. E				ns	0.9996
							D vs. E				ns	0.9931		D vs. E				ns	>0.9999
	Fig. 4p						Fig. 4q
		Uncropped images						Uncropped images
		A	B	C	D				A	B	C
	Phos-OsMPK6	FAZ1	oser1	osepfl6;8	oser1 osepfl6;8			Phos-OsMPK6	FAZ1	OsEPFL6OE-1	OsEPFL6OE-2
	Replicate-1	22.21	3.83	4.38	3.39			Replicate-1	19.35	24.42	27.55
	Replicate-2	18.45	3.32	4.23	2.74			Replicate-2	18.23	23.21	25.56
	Replicate-3	19.57	3.18	3.11	2.85			Replicate-3	17.42	22.45	24.32
		A	B	C	D				A	B	C
	Actin	FAZ1	oser1	osepfl6;8	oser1 osepfl6;8			Actin	FAZ1	OsEPFL6OE-1	OsEPFL6OE-2
	Replicate-1	1.73	1.68	1.56	1.67			Replicate-1	1.71	1.74	1.63
	Replicate-2	1.94	1.85	1.87	1.83			Replicate-2	1.74	1.66	1.82
	Replicate-3	1.67	1.79	1.66	1.62			Replicate-3	1.82	1.74	1.78
		A	B	C	D				A	B	C
	Ratio	FAZ1	oser1	osepfl6;8	oser1 osepfl6;8			Ratio	FAZ1	OsEPFL6OE-1	OsEPFL6OE-2
	Replicate-1	12.8382	2.27976	2.80769	2.02994			Replicate-1	11.3158	14.0345	16.9018
	Replicate-2	9.51031	1.79459	2.26203	1.49726			Replicate-2	10.477	13.9819	14.044
	Replicate-3	11.7186	1.77654	1.87349	1.75925			Replicate-3	9.57143	12.9023	13.6629
	Phos-OsMPK6 level							Phos-OsMPK6 level
	Tukey's multiple comparisons test			Summary	Adjusted P Value			Tukey's multiple comparisons test		Summary	Adjusted P Value
	A vs. B			****	<0.0001			A vs. B		*	0.0397
	A vs. C			****	<0.0001			A vs. C		**	0.0096
	A vs. D			****	<0.0001			B vs. C		ns	0.4661
	B vs. C			ns	0.9579
	B vs. D			ns	0.9936
	C vs. D			ns	0.8736
	Fig. 4r						Fig. 4s
		Uncropped images						Uncropped images
		A	B	C					A	B	C	D
	Phos-OsMPK6	FAZ1	OsEPFL8OE-1	OsEPFL8OE-2				Phos-OsMPK6	FAZ1	oser1	oser1/OsEPFL6OE-1	oser1/OsEPFL8OE-1
	Replicate-1	13.56	20.83	22.17				Replicate-1	15.58	2.46	2.88	2.93
	Replicate-2	14.22	22.85	26.34				Replicate-2	17.88	3.32	3.65	3.78
	Replicate-3	17.33	25.58	26.73				Replicate-3	14.43	3.22	3.85	4.19
		A	B	C					A	B	C	D
	Actin	FAZ1	OsEPFL8OE-1	OsEPFL8OE-2				Actin	FAZ1	oser1	oser1/OsEPFL6OE-1	oser1/OsEPFL8OE-1
	Replicate-1	1.76	1.78	1.72				Replicate-1	1.45	1.39	1.48	1.35
	Replicate-2	1.75	1.81	1.76				Replicate-2	1.56	1.73	1.68	1.52
	Replicate-3	1.64	1.77	1.69				Replicate-3	1.67	1.72	1.78	1.69
		A	B	C					A	B	C	D
	Ratio	FAZ1	OsEPFL8OE-1	OsEPFL8OE-2				Ratio	FAZ1	oser1	oser1/OsEPFL6OE-1	oser1/OsEPFL8OE-1
	Replicate-1	7.70455	11.7022	12.8895				Replicate-1	10.7448	1.76978	1.94594	2.17037
	Replicate-2	8.12571	12.6243	14.9659				Replicate-2	11.4615	1.91908	2.17261	2.48684
	Replicate-3	10.5671	14.452	15.8166				Replicate-3	8.64072	1.87209	2.16292	2.47928
	Phos-OsMPK6 level							Phos-OsMPK6 level
	Tukey's multiple comparisons test		Summary	Adjusted P Value				Tukey's multiple comparisons test			Summary	Adjusted P Value
	A vs. B		*	0.0333				A vs. B			****	<0.0001
	A vs. C		**	0.0075				A vs. C			****	<0.0001
	B vs. C		ns	0.4237				A vs. D			****	<0.0001
								B vs. C			ns	0.9775
								B vs. D			ns	0.8218
								C vs. D			ns	0.9636

## Sheet: Fig. 5
	Fig. 5h									Fig. 5i									Fig. 5j									Fig. 5k
		A	B	C	D	E	F	G			A	B	C	D	E	F	G			A	B	C	D	E	F	G			A	B
	Spikelet number	FAZ1	osepfl6;7;8	osepfl6;7;9	osepfl6;8;9	osepfl7;8;9	osepfl6;7;8;9	oser1		Filled grain number	FAZ1	osepfl6;7;8	osepfl6;7;9	osepfl6;8;9	osepfl7;8;9	osepfl6;7;8;9	oser1		Yield per plant	FAZ1	osepfl6;7;8	osepfl6;7;9	osepfl6;8;9	osepfl7;8;9	osepfl6;7;8;9	oser1		Yield per plot	FAZ1	osepfl6;7;9
	Plant-1	282	359	353	375	356	356	445		Plant-1	231	230	263	237	254	240	231		Plant-1	32.49	27.29	36.64	29.15	26.55	29.32	27.64		Plot-1	852.92	882.21
	Plant-2	225	345	364	397	344	384	346		Plant-2	210	235	319	245	223	221	203		Plant-2	34.57	29.53	34.92	30.22	29.62	25.56	24.28		Plot-2	845.86	886.09
	Plant-3	267	328	372	365	369	366	393		Plant-3	222	213	301	254	254	214	220		Plant-3	28.55	28.46	33.64	27.06	31.37	24.05	28.31		Plot-3	803.61	917.03
	Plant-4	249	371	339	384	329	376	366		Plant-4	218	212	275	248	246	236	219		Plant-4	29.41	23.28	37.43	25.85	24.88	27.65	26.49
	Plant-5	275	364	413	370	346	395	389		Plant-5	244	221	354	217	236	253	245		Plant-5	30.35	27.17	32.67	28.86	29.12	26.95	25.11
	Plant-6	266	376	361	353	358	431	376		Plant-6	231	263	320	230	257	225	208		Plant-6	32.43	26.37	38.42	27.75	30.23	29.16	26.51
	Plant-7	278	343	393	353	371	394	370		Plant-7	248	200	312	238	255	236	246		Plant-7	28.76	28.51	33.05	26.65	27.43	26.82	27.63
	Plant-8	231	415	376	341	313	377	355		Plant-8	200	257	290	232	240	209	198		Plant-8	29.53	29.16	31.05	27.82	25.71	30.45	23.56
	Plant-9	223	382	357	403	349	340	386		Plant-9	186	245	299	245	252	191	219		Plant-9	27.61	27.78	35.64	29.75	29.55	28.82	24.33
	Plant-10	258	400	343	420	392	422	424		Plant-10	237	233	283	241	250	227	215		Plant-10	32.4	24.32	36.66	31.45	28.33	25.76	29.17
	Tukey's multiple comparisons test				Summary	Adjusted P Value					A	B	C	D	E	F	G		Tukey's multiple comparisons test				Summary	Adjusted P Value
	A vs. B				****	<0.0001				Setting percentage	FAZ1	osepfl6;7;8	osepfl6;7;9	osepfl6;8;9	osepfl7;8;9	osepfl6;7;8;9	oser1		A vs. B				**	0.0076
	A vs. C				****	<0.0001				Plant-1	0.819149	0.64066	0.74504	0.632	0.71348	0.67415	0.519101		A vs. C				***	0.0002
	A vs. D				****	<0.0001				Plant-2	0.933333	0.68115	0.87637	0.61712	0.64825	0.57552	0.586705		A vs. D				ns	0.2438
	A vs. E				****	<0.0001				Plant-3	0.831461	0.64939	0.80914	0.69589	0.68834	0.58469	0.559796		A vs. E				ns	0.1672
	A vs. F				****	<0.0001				Plant-4	0.875502	0.57142	0.8112	0.64583	0.74772	0.62766	0.598361		A vs. F				*	0.0179
	A vs. G				****	<0.0001				Plant-5	0.887273	0.60714	0.85714	0.58648	0.68208	0.6405	0.62982		A vs. G				***	0.0003
	B vs. C				ns	>0.9999				Plant-6	0.868421	0.69946	0.88642	0.65155	0.71787	0.52204	0.553191		B vs. C				****	<0.0001
	B vs. D				ns	0.993				Plant-7	0.892086	0.58309	0.79389	0.67422	0.68733	0.59898	0.664865		B vs. D				ns	0.8123
	B vs. E				ns	0.8151				Plant-8	0.865801	0.61927	0.77127	0.68035	0.76677	0.55437	0.557746		B vs. E				ns	0.8976
	B vs. F				ns	0.806				Plant-9	0.834081	0.64136	0.83753	0.60794	0.72206	0.56176	0.567358		B vs. F				ns	>0.9999
	B vs. G				ns	0.7627				Plant-10	0.918605	0.5825	0.82507	0.57381	0.63775	0.53791	0.507075		B vs. G				ns	0.9609
	C vs. D				ns	0.9851													C vs. D				****	<0.0001
	C vs. E				ns	0.865				Tukey's multiple comparisons test				Summary	Adjusted P Value				C vs. E				****	<0.0001
	C vs. F				ns	0.7475				A vs. B				****	<0.0001				C vs. F				****	<0.0001
	C vs. G				ns	0.6998				A vs. C				ns	0.1297				C vs. G				****	<0.0001
	D vs. E				ns	0.3911				A vs. D				****	<0.0001				D vs. E				ns	>0.9999
	D vs. F				ns	0.992				A vs. E				****	<0.0001				D vs. F				ns	0.9298
	D vs. G				ns	0.9859				A vs. F				****	<0.0001				D vs. G				ns	0.2443
	E vs. F				ns	0.1007				A vs. G				****	<0.0001				E vs. F				ns	0.9721
	E vs. G				ns	0.0837				B vs. C				****	<0.0001				E vs. G				ns	0.3413
	F vs. G				ns	>0.9999				B vs. D				ns	0.9992				F vs. G				ns	0.8723
										B vs. E				**	0.0058
										B vs. F				ns	0.3922
										B vs. G				ns	0.1042
										C vs. D				****	<0.0001
										C vs. E				****	<0.0001
										C vs. F				****	<0.0001
										C vs. G				****	<0.0001
										D vs. E				*	0.0228
										D vs. F				ns	0.1708
										D vs. G				*	0.0326
										E vs. F				****	<0.0001
										E vs. G				****	<0.0001
										F vs. G				ns	0.9927

## Sheet: Supplementary Fig. 2
	Supplementary Fig. 2a
	Cycle threshold	OsEPF1	OsEPF2	OsEPFL1	OsEPFL2	OsEPFL3	OsEPFL4	OsEPFL5	OsEPFL6	OsEPFL7	OsEPFL8	OsEPFL9	OsEPFL10	OsUBQ5
	Replicate-1	35.227	31.113	31.211	31.455	30.822	30.786	27.506	26.569	29.268	27.488	28.211	29.69	21.813
	Replicate-2	35.34	31.217	31.133	31.691	30.829	30.966	27.625	26.581	29.238	27.496	28.233	29.672	21.86
	Replicate-3	35.222	31.248	31.297	31.677	30.756	30.748	27.647	26.548	29.214	27.407	28.271	29.708	21.756
	Relative expression level	OsEPF1	OsEPF2	OsEPFL1	OsEPFL2	OsEPFL3	OsEPFL4	OsEPFL5	OsEPFL6	OsEPFL7	OsEPFL8	OsEPFL9	OsEPFL10
	Replicate-1	1.0274	17.7907	16.6223	14.0359	21.7667	22.3167	216.775	415.024	63.9136	219.496	132.979	47.7044
	Replicate-2	0.9814	17.1015	18.1268	12.3125	22.3786	20.3513	206.222	425.216	67.4175	225.511	135.303	49.9029
	Replicate-3	0.991	15.5738	15.0537	11.5678	21.9029	22.0247	188.975	404.796	63.7809	223.178	131.421	45.2878

## Sheet: Supplementary Fig. 4
	Supplementary Fig. 4g								Supplementary Fig. 4h								Supplementary Fig. 4i								Supplementary Fig. 4j
		A	B	C	D	E	F			A	B	C	D	E	F			A	B	C	D	E	F			A	B	C	D	E	F
	Primary branches	FAZ1	osepfl6-2	osepfl7-2	osepfl8-2	osepfl9-2	osepfl5-2		Secondary branches	FAZ1	osepfl6-2	osepfl7-2	osepfl8-2	osepfl9-2	osepfl5-2		Spikelet number	FAZ1	osepfl6-2	osepfl7-2	osepfl8-2	osepfl9-2	osepfl5-2		Grain length	FAZ1	osepfl6-2	osepfl7-2	osepfl8-2	osepfl9-2	osepfl5-2
	Plant-1	12	17	12	14	16	13		Plant-1	94	123	88	136	120	78		Plant-1	268	355	278	305	289	210		Plant-1	8.666	8.393	8.587	8.451	8.796	8.976
	Plant-2	12	14	14	17	17	11		Plant-2	100	142	103	118	109	80		Plant-2	219	324	280	296	315	220		Plant-2	8.78	8.425	8.499	8.563	8.799	9.088
	Plant-3	13	14	13	15	15	12		Plant-3	97	134	100	118	114	66		Plant-3	253	280	244	320	300	200		Plant-3	8.755	8.417	8.558	8.51	8.888	9.101
	Plant-4	14	15	12	15	19	14		Plant-4	105	111	104	124	123	84		Plant-4	238	300	272	300	260	198		Plant-4	8.723	8.238	8.594	8.448	8.794	8.884
	Plant-5	15	16	14	14	18	13		Plant-5	92	125	83	129	104	72		Plant-5	280	330	234	272	281	236		Plant-5	8.811	8.199	8.612	8.423	8.631	8.991
	Plant-6	15	16	16	16	17	13		Plant-6	80	127	99	132	99	88		Plant-6	249	340	290	310	328	241		Plant-6	8.764	8.324	8.555	8.558	8.769	9.213
	Plant-7	12	14	13	15	18	14		Plant-7	92	119	96	128	101	82		Plant-7	281	313	253	290	296	232		Plant-7	8.791	8.257	8.594	8.452	8.646	9.208
	Plant-8	13	16	15	17	17	15		Plant-8	83	130	84	130	98	90		Plant-8	230	320	220	339	278	185		Plant-8	8.778	8.192	8.636	8.384	8.803	9.002
	Plant-9	12	15	12	16	15	15		Plant-9	88	128	90	122	100	68		Plant-9	222	301	267	320	302	222		Plant-9	8.685	8.421	8.612	8.345	8.859	9.12
	Plant-10	14	16	13	18	15	12		Plant-10	90	131	92	115	110	73		Plant-10	261	342	252	313	295	192		Plant-10	8.824	8.342	8.646	8.362	8.945	9.183
	Tukey's multiple comparisons test				Summary	Adjusted P Value			Tukey's multiple comparisons test				Summary	Adjusted P Value			Tukey's multiple comparisons test				Summary	Adjusted P Value			Tukey's multiple comparisons test				Summary	Adjusted P Value
	A vs. B				**	0.0077			A vs. B				****	<0.0001			A vs. B				****	<0.0001			A vs. B				****	<0.0001
	A vs. C				ns	0.9993			A vs. C				ns	0.9958			A vs. C				ns	0.9303			A vs. C				***	0.0004
	A vs. D				***	0.0009			A vs. D				****	<0.0001			A vs. D				****	<0.0001			A vs. D				****	<0.0001
	A vs. E				****	<0.0001			A vs. E				***	0.0007			A vs. E				***	0.0002			A vs. E				ns	0.9288
	A vs. F				ns	>0.9999			A vs. F				**	0.0031			A vs. F				**	0.0034			A vs. F				****	<0.0001
	B vs. C				*	0.0206			B vs. C				****	<0.0001			B vs. C				****	<0.0001			B vs. C				****	<0.0001
	B vs. D				ns	0.982			B vs. D				ns	0.9958			B vs. D				ns	0.6657			B vs. D				*	0.0116
	B vs. E				ns	0.1656			B vs. E				****	<0.0001			B vs. E				ns	0.0734			B vs. E				****	<0.0001
	B vs. F				**	0.0077			B vs. F				****	<0.0001			B vs. F				****	<0.0001			B vs. F				****	<0.0001
	C vs. D				**	0.0027			C vs. D				****	<0.0001			C vs. D				****	<0.0001			C vs. D				**	0.0048
	C vs. E				****	<0.0001			C vs. E				**	0.0034			C vs. E				**	0.0048			C vs. E				****	<0.0001
	C vs. F				ns	0.9993			C vs. F				***	0.0006			C vs. F				***	0.0001			C vs. F				****	<0.0001
	D vs. E				ns	0.5167			D vs. E				***	0.0001			D vs. E				ns	0.7856			D vs. E				****	<0.0001
	D vs. F				***	0.0009			D vs. F				****	<0.0001			D vs. F				****	<0.0001			D vs. F				****	<0.0001
	E vs. F				****	<0.0001			E vs. F				****	<0.0001			E vs. F				****	<0.0001			E vs. F				****	<0.0001
	Supplementary Fig. 4k								Supplementary Fig. 4l								Supplementary Fig. 4m								Supplementary Fig. 4n
		A	B	C	D	E	F			A	B	C	D	E	F			A	B	C	D	E	F			A	B	C	D	E	F
	Grain width	FAZ1	osepfl6-2	osepfl7-2	osepfl8-2	osepfl9-2	osepfl5-2		1000-grain weight	FAZ1	osepfl6-2	osepfl7-2	osepfl8-2	osepfl9-2	osepfl5-2		Filled grain number	FAZ1	osepfl6-2	osepfl7-2	osepfl8-2	osepfl9-2	osepfl5-2		Yield per plant	FAZ1	osepfl6-2	osepfl7-2	osepfl8-2	osepfl9-2	osepfl5-2
	Plant-1	2.397	2.329	2.322	2.007	2.421	2.419		Plant-1	20.1241	17.6244	17.8346	13.7797	21.9984	24.4134		Plant-1	248	283	235	224	247	198		Plant-1	33.03	32.66	31.56	19.92	36.23	27.38
	Plant-2	2.358	2.315	2.294	2.018	2.375	2.482		Plant-2	20.3012	16.2746	18.8237	14.8588	21.0021	23.6897		Plant-2	187	289	242	196	258	192		Plant-2	34.21	34.52	32.81	26.24	36.22	28.77
	Plant-3	2.364	2.283	2.315	2.024	2.369	2.535		Plant-3	22.0551	17.4421	18.9453	15.2998	21.5814	25.2134		Plant-3	226	243	209	226	254	192		Plant-3	29.63	30.11	30.52	25.89	33.05	24.95
	Plant-4	2.378	2.316	2.333	2.009	2.354	2.427		Plant-4	19.5382	15.2234	19.5211	14.6231	21.3634	23.4201		Plant-4	192	249	213	226	218	196		Plant-4	29.66	32.32	29.28	27.23	34.53	28.12
	Plant-5	2.374	2.304	2.274	2.017	2.368	2.511		Plant-5	22.166	16.5672	18.7898	15.4216	21.3552	23.9321		Plant-5	254	251	204	183	239	214		Plant-5	30.42	33.86	33.93	25.22	33.89	29.83
	Plant-6	2.327	2.338	2.255	2.012	2.356	2.478		Plant-6	21.0342	15.8999	19.8292	13.4873	20.2111	22.7374		Plant-6	209	284	235	216	260	216		Plant-6	32.32	31.29	30.66	21.66	31.57	29.62
	Plant-7	2.381	2.346	2.299	2.011	2.405	2.432		Plant-7	21.2091	18.0213	19.4768	13.8246	21.3083	22.5906		Plant-7	245	280	230	226	267	220		Plant-7	28.88	32.53	30.59	20.93	34.69	25.11
	Plant-8	2.393	2.302	2.323	2.004	2.382	2.456		Plant-8	18.2435	16.7827	19.6553	14.6185	18.8769	22.4013		Plant-8	199	273	185	207	241	172		Plant-8	30.24	31.22	29.27	22.55	32.46	30.19
	Plant-9	2.339	2.323	2.328	2.046	2.344	2.483		Plant-9	21.5268	18.2105	18.6111	16.0116	20.6583	23.1493		Plant-9	196	228	240	228	236	200		Plant-9	27.61	31.48	32.25	21.87	32.36	26.03
	Plant-10	2.388	2.277	2.296	1.989	2.339	2.492		Plant-10	20.0214	17.2139	17.2148	12.6571	18.5559	22.9427		Plant-10	225	275	213	196	272	163		Plant-10	30.04	35.67	28.88	25.68	29.44	25.26
	Tukey's multiple comparisons test				Summary	Adjusted P Value			Tukey's multiple comparisons test				Summary	Adjusted P Value				A	B	C	D	E	F		Tukey's multiple comparisons test				Summary	Adjusted P Value
	A vs. B				***	0.0001			A vs. B				****	<0.0001			Setting percentage	FAZ1	osepfl6-2	osepfl7-2	osepfl8-2	osepfl9-2	osepfl5-2		A vs. B				ns	0.2811
	A vs. C				****	<0.0001			A vs. C				**	0.0041			Plant-1	0.925373	0.797183	0.845324	0.734426	0.854671	0.942857		A vs. C				ns	0.9985
	A vs. D				****	<0.0001			A vs. D				****	<0.0001			Plant-2	0.853881	0.891975	0.864286	0.662162	0.819048	0.872727		A vs. D				****	<0.0001
	A vs. E				ns	>0.9999			A vs. E				ns	>0.9999			Plant-3	0.893281	0.867857	0.856557	0.70625	0.846667	0.96		A vs. E				*	0.0342
	A vs. F				****	<0.0001			A vs. F				****	<0.0001			Plant-4	0.806723	0.83	0.783088	0.753333	0.838462	0.989899		A vs. F				*	0.017
	B vs. C				ns	0.9633			B vs. C				**	0.0011			Plant-5	0.907143	0.760606	0.871795	0.672794	0.850534	0.90678		B vs. C				ns	0.5133
	B vs. D				****	<0.0001			B vs. D				****	<0.0001			Plant-6	0.839357	0.835294	0.810345	0.696774	0.792683	0.896266		B vs. D				****	<0.0001
	B vs. E				****	<0.0001			B vs. E				****	<0.0001			Plant-7	0.871886	0.894569	0.909091	0.77931	0.902027	0.948276		B vs. E				ns	0.9286
	B vs. F				****	<0.0001			B vs. F				****	<0.0001			Plant-8	0.865217	0.853125	0.840909	0.610619	0.866906	0.92973		B vs. F				****	<0.0001
	C vs. D				****	<0.0001			C vs. D				****	<0.0001			Plant-9	0.882883	0.757475	0.898876	0.7125	0.781457	0.900901		C vs. D				****	<0.0001
	C vs. E				****	<0.0001			C vs. E				**	0.0026			Plant-10	0.862069	0.804094	0.845238	0.626198	0.922034	0.848958		C vs. E				ns	0.0923
	C vs. F				****	<0.0001			C vs. F				****	<0.0001											C vs. F				**	0.0052
	D vs. E				****	<0.0001			D vs. E				****	<0.0001			Tukey's multiple comparisons test				Summary	Adjusted P Value			D vs. E				****	<0.0001
	D vs. F				****	<0.0001			D vs. F				****	<0.0001			A vs. B				ns	0.2959			D vs. F				**	0.0015
	E vs. F				****	<0.0001			E vs. F				****	<0.0001			A vs. C				ns	0.9378			E vs. F				****	<0.0001
																	A vs. D				****	<0.0001
																	A vs. E				ns	0.8413
																	A vs. F				ns	0.1469
																	B vs. C				ns	0.8413
																	B vs. D				****	<0.0001
																	B vs. E				ns	0.9378
																	B vs. F				***	0.0004
																	C vs. D				****	<0.0001
																	C vs. E				ns	0.9998
																	C vs. F				*	0.0148
																	D vs. E				****	<0.0001
																	D vs. F				****	<0.0001
																	E vs. F				**	0.007

## Sheet: Supplementary Fig. 6
	Supplementary Fig. 6g
		A	B	C	D	E	F
	Plant height	FAZ1	osepfl6	osepfl7	osepfl8	osepfl9	osepfl5
	Plant-1	105	98	85	78	115	85
	Plant-2	112	95	86	87	108	88
	Plant-3	113	96	92	80	110	85
	Plant-4	118	102	90	83	105	95
	Plant-5	109	100	95	85	103	85
	Plant-6	105	105	86	85	100	92
	Plant-7	105	92	88	84	105	90
	Plant-8	111	97	90	80	110	86
	Plant-9	112	100	82	90	106	93
	Plant-10	110	102	93	82	105	100
	Tukey's multiple comparisons test				Summary	Adjusted P Value
	A vs. B				****	<0.0001
	A vs. C				****	<0.0001
	A vs. D				****	<0.0001
	A vs. E				ns	0.4986
	A vs. F				****	<0.0001
	B vs. C				****	<0.0001
	B vs. D				****	<0.0001
	B vs. E				**	0.0011
	B vs. F				***	0.0003
	C vs. D				ns	0.0679
	C vs. E				****	<0.0001
	C vs. F				ns	0.9873
	D vs. E				****	<0.0001
	D vs. F				*	0.0126
	E vs. F				****	<0.0001

## Sheet: Supplementary Fig. 7
	Supplementary Fig. 7a																	Supplementary Fig. 7b																	Supplementary Fig. 7c
		A	B	C	D	E	F	G	H	I	J	K	L	M	N	O			A	B	C	D	E	F	G	H	I	J	K	L	M	N	O			A	B	C	D	E	F	G	H	I	J	K	L	M	N
	Primary branches	FAZ1	osepfl6	osepfl7	osepfl8	osepfl9	osepfl5	osepfl6;7	osepfl6;8	osepfl6;9	osepfl7;8	osepfl7;9	osepfl8;9	osepfl5;6	osepfl5;8	oser1		Secondary branches	FAZ1	osepfl6	osepfl7	osepfl8	osepfl9	osepfl5	osepfl6;7	osepfl6;8	osepfl6;9	osepfl7;8	osepfl7;9	osepfl8;9	osepfl5;6	osepfl5;8	oser1		Grain length	FAZ1	osepfl6	osepfl7	osepfl8	osepfl9	osepfl5	osepfl6;7	osepfl6;8	osepfl6;9	osepfl7;8	osepfl7;9	osepfl8;9	osepfl5;6	osepfl5;8
	Plant-1	13	17	13	15	18	14	18	17	21	17	17	20	14	16	18		Plant-1	107	126	83	142	109	73	139	153	133	145	111	135	108	93	143		Plant-1	8.798	8.433	8.534	8.475	8.941	8.953	8.241	8.279	8.377	8.584	8.661	8.314	8.63	8.588
	Plant-2	12	15	14	16	17	13	16	16	20	18	18	19	16	15	20		Plant-2	90	134	108	127	125	76	129	141	152	126	124	137	93	89	156		Plant-2	8.823	8.405	8.591	8.46	8.863	9.186	8.248	8.251	8.305	8.538	8.724	8.423	8.511	8.498
	Plant-3	13	15	15	17	20	12	17	18	19	17	19	19	15	15	18		Plant-3	87	130	105	120	104	78	136	140	137	118	113	125	102	111	144		Plant-3	8.731	8.308	8.564	8.485	8.954	9.182	8.305	8.239	8.408	8.469	8.636	8.424	8.542	8.639
	Plant-4	15	17	12	15	17	13	18	19	18	18	20	18	16	16	19		Plant-4	100	126	98	129	120	83	133	144	146	131	107	141	110	104	139		Plant-4	8.8	8.227	8.555	8.46	8.882	8.925	8.408	8.256	8.349	8.437	8.589	8.481	8.629	8.654
	Plant-5	14	16	15	16	19	14	16	19	19	15	17	19	17	15	21		Plant-5	101	118	85	114	110	68	143	134	131	138	121	128	94	100	152		Plant-5	8.72	8.283	8.587	8.431	8.685	9.029	8.388	8.185	8.416	8.394	8.591	8.567	8.763	8.682
	Plant-6	15	15	15	17	18	13	16	17	20	16	18	17	16	17	19		Plant-6	79	135	102	135	100	83	123	135	136	135	102	136	95	95	134		Plant-6	8.763	8.281	8.589	8.429	8.624	9.113	8.226	8.221	8.35	8.265	8.643	8.248	8.635	8.522
	Plant-7	13	16	16	16	17	15	15	16	17	17	18	17	15	15	18		Plant-7	88	121	100	130	98	89	134	146	141	129	102	127	103	105	141		Plant-7	8.783	8.268	8.586	8.427	8.701	9.29	8.125	8.203	8.322	8.407	8.635	8.579	8.553	8.491
	Plant-8	15	15	14	17	16	15	15	18	18	17	18	18	15	14	21		Plant-8	92	138	81	138	103	80	134	138	150	125	113	139	106	98	138		Plant-8	8.783	8.359	8.606	8.451	8.693	8.944	8.361	8.264	8.463	8.301	8.586	8.489	8.468	8.685
	Plant-9	14	17	13	18	17	14	17	18	18	17	17	18	17	17	19		Plant-9	87	133	99	132	112	72	119	145	136	133	100	130	99	102	155		Plant-9	8.663	8.33	8.562	8.399	8.789	9.055	8.289	8.26	8.412	8.477	8.495	8.512	8.468	8.751
	Plant-10	13	18	14	16	16	11	16	20	17	16	16	17	16	14	21		Plant-10	94	143	92	119	117	69	134	130	143	137	120	146	113	87	148		Plant-10	8.704	8.302	8.673	8.492	8.82	9.131	8.344	8.228	8.333	8.432	8.701	8.487	8.443	8.644
	Tukey's multiple comparisons test				Summary	Adjusted P Value												Tukey's multiple comparisons test				Summary	Adjusted P Value												Tukey's multiple comparisons test				Summary	Adjusted P Value
	A vs. B				***	0.0006												A vs. B				****	<0.0001												A vs. B				****	<0.0001
	A vs. C				ns	>0.9999												A vs. C				ns	>0.9999												A vs. C				***	0.0006
	A vs. D				***	0.0001												A vs. D				****	<0.0001												A vs. D				****	<0.0001
	A vs. E				****	<0.0001												A vs. E				***	0.0002												A vs. E				ns	0.9993
	A vs. F				ns	>0.9999												A vs. F				**	0.0018												A vs. F				****	<0.0001
	A vs. G				****	<0.0001												A vs. G				****	<0.0001												A vs. G				****	<0.0001
	A vs. H				****	<0.0001												A vs. H				****	<0.0001												A vs. H				****	<0.0001
	A vs. I				****	<0.0001												A vs. I				****	<0.0001												A vs. I				****	<0.0001
	A vs. J				****	<0.0001												A vs. J				****	<0.0001												A vs. J				****	<0.0001
	A vs. K				****	<0.0001												A vs. K				****	<0.0001												A vs. K				*	0.0361
	A vs. L				****	<0.0001												A vs. L				****	<0.0001												A vs. L				****	<0.0001
	A vs. M				*	0.0109												A vs. M				ns	0.2506												A vs. M				****	<0.0001
	A vs. N				ns	0.0693												A vs. N				ns	0.9307												A vs. N				*	0.0141
	A vs. O				****	<0.0001												A vs. O				****	<0.0001												A vs. O				****	<0.0001
	B vs. C				*	0.0109												B vs. C				****	<0.0001												B vs. C				****	<0.0001
	B vs. D				ns	>0.9999												B vs. D				ns	>0.9999												B vs. D				*	0.0343
	B vs. E				ns	0.2862												B vs. E				****	<0.0001												B vs. E				****	<0.0001
	B vs. F				****	<0.0001												B vs. F				****	<0.0001												B vs. F				****	<0.0001
	B vs. G				ns	>0.9999												B vs. G				ns	>0.9999												B vs. G				ns	>0.9999
	B vs. H				ns	0.0693												B vs. H				ns	0.1953												B vs. H				ns	0.6582
	B vs. I				***	0.0001												B vs. I				ns	0.2083												B vs. I				ns	0.9784
	B vs. J				ns	0.9881												B vs. J				ns	>0.9999												B vs. J				ns	0.1591
	B vs. K				ns	0.0693												B vs. K				****	<0.0001												B vs. K				****	<0.0001
	B vs. L				**	0.0054												B vs. L				ns	0.998												B vs. L				*	0.0302
	B vs. M				ns	>0.9999												B vs. M				****	<0.0001												B vs. M				****	<0.0001
	B vs. N				ns	0.9881												B vs. N				****	<0.0001												B vs. N				****	<0.0001
	B vs. O				****	<0.0001												B vs. O				**	0.0042												B vs. O				ns	0.0639
	C vs. D				**	0.0026												C vs. D				****	<0.0001												C vs. D				*	0.0278
	C vs. E				****	<0.0001												C vs. E				**	0.0047												C vs. E				****	<0.0001
	C vs. F				ns	0.9881												C vs. F				****	<0.0001												C vs. F				****	<0.0001
	C vs. G				**	0.0012												C vs. G				****	<0.0001												C vs. G				****	<0.0001
	C vs. H				****	<0.0001												C vs. H				****	<0.0001												C vs. H				****	<0.0001
	C vs. I				****	<0.0001												C vs. I				****	<0.0001												C vs. I				****	<0.0001
	C vs. J				****	<0.0001												C vs. J				****	<0.0001												C vs. J				**	0.0041
	C vs. K				****	<0.0001												C vs. K				***	0.0009												C vs. K				ns	0.9984
	C vs. L				****	<0.0001												C vs. L				****	<0.0001												C vs. L				*	0.0316
	C vs. M				ns	0.1173												C vs. M				ns	0.7874												C vs. M				ns	>0.9999
	C vs. N				ns	0.4094												C vs. N				ns	0.9999												C vs. N				ns	>0.9999
	C vs. O				****	<0.0001												C vs. O				****	<0.0001												C vs. O				****	<0.0001
	D vs. E				ns	0.5494												D vs. E				****	<0.0001												D vs. E				****	<0.0001
	D vs. F				****	<0.0001												D vs. F				****	<0.0001												D vs. F				****	<0.0001
	D vs. G				ns	>0.9999												D vs. G				ns	0.9989												D vs. G				**	0.003
	D vs. H				ns	0.1884												D vs. H				ns	0.0508												D vs. H				****	<0.0001
	D vs. I				***	0.0006												D vs. I				ns	0.0552												D vs. I				ns	0.7256
	D vs. J				ns	0.9996												D vs. J				ns	0.9999												D vs. J				ns	>0.9999
	D vs. K				ns	0.1884												D vs. K				***	0.0002												D vs. K				***	0.0004
	D vs. L				*	0.0211												D vs. L				ns	0.9391												D vs. L				ns	>0.9999
	D vs. M				ns	0.9974												D vs. M				****	<0.0001												D vs. M				ns	0.1349
	D vs. N				ns	0.9061												D vs. N				****	<0.0001												D vs. N				**	0.0014
	D vs. O				****	<0.0001												D vs. O				***	0.0006												D vs. O				****	<0.0001
	E vs. F				****	<0.0001												E vs. F				****	<0.0001												E vs. F				****	<0.0001
	E vs. G				ns	0.6906												E vs. G				****	<0.0001												E vs. G				****	<0.0001
	E vs. H				ns	>0.9999												E vs. H				****	<0.0001												E vs. H				****	<0.0001
	E vs. I				ns	0.5494												E vs. I				****	<0.0001												E vs. I				****	<0.0001
	E vs. J				ns	0.9881												E vs. J				****	<0.0001												E vs. J				****	<0.0001
	E vs. K				ns	>0.9999												E vs. K				ns	>0.9999												E vs. K				***	0.0009
	E vs. L				ns	0.9881												E vs. L				****	<0.0001												E vs. L				****	<0.0001
	E vs. M				*	0.039												E vs. M				ns	0.6947												E vs. M				****	<0.0001
	E vs. N				**	0.0054												E vs. N				ns	0.0827												E vs. N				***	0.0003
	E vs. O				*	0.0211												E vs. O				****	<0.0001												E vs. O				****	<0.0001
	F vs. G				****	<0.0001												F vs. G				****	<0.0001												F vs. G				****	<0.0001
	F vs. H				****	<0.0001												F vs. H				****	<0.0001												F vs. H				****	<0.0001
	F vs. I				****	<0.0001												F vs. I				****	<0.0001												F vs. I				****	<0.0001
	F vs. J				****	<0.0001												F vs. J				****	<0.0001												F vs. J				****	<0.0001
	F vs. K				****	<0.0001												F vs. K				****	<0.0001												F vs. K				****	<0.0001
	F vs. L				****	<0.0001												F vs. L				****	<0.0001												F vs. L				****	<0.0001
	F vs. M				**	0.0012												F vs. M				****	<0.0001												F vs. M				****	<0.0001
	F vs. N				*	0.0109												F vs. N				****	<0.0001												F vs. N				****	<0.0001
	F vs. O				****	<0.0001												F vs. O				****	<0.0001												F vs. O				****	<0.0001
	G vs. H				ns	0.2862												G vs. H				ns	0.5503												G vs. H				ns	0.9747
	G vs. I				**	0.0012												G vs. I				ns	0.5713												G vs. I				ns	0.6774
	G vs. J				ns	>0.9999												G vs. J				ns	>0.9999												G vs. J				*	0.0212
	G vs. K				ns	0.2862												G vs. K				****	<0.0001												G vs. K				****	<0.0001
	G vs. L				*	0.039												G vs. L				ns	>0.9999												G vs. L				**	0.0025
	G vs. M				ns	0.9881												G vs. M				****	<0.0001												G vs. M				****	<0.0001
	G vs. N				ns	0.8144												G vs. N				****	<0.0001												G vs. N				****	<0.0001
	G vs. O				****	<0.0001												G vs. O				*	0.0301												G vs. O				ns	0.3419
	H vs. I				ns	0.9061												H vs. I				ns	>0.9999												H vs. I				*	0.0252
	H vs. J				ns	0.8144												H vs. J				ns	0.4071												H vs. J				****	<0.0001
	H vs. K				ns	>0.9999												H vs. K				****	<0.0001												H vs. K				****	<0.0001
	H vs. L				ns	>0.9999												H vs. L				ns	0.901												H vs. L				****	<0.0001
	H vs. M				**	0.0054												H vs. M				****	<0.0001												H vs. M				****	<0.0001
	H vs. N				***	0.0006												H vs. N				****	<0.0001												H vs. N				****	<0.0001
	H vs. O				ns	0.1173												H vs. O				ns	0.9947												H vs. O				ns	0.9978
	I vs. J				*	0.0211												I vs. J				ns	0.4268												I vs. J				ns	0.9657
	I vs. K				ns	0.9061												I vs. K				****	<0.0001												I vs. K				****	<0.0001
	I vs. L				ns	0.9996												I vs. L				ns	0.9117												I vs. L				ns	0.6981
	I vs. M				****	<0.0001												I vs. M				****	<0.0001												I vs. M				****	<0.0001
	I vs. N				****	<0.0001												I vs. N				****	<0.0001												I vs. N				****	<0.0001
	I vs. O				ns	0.9881												I vs. O				ns	0.9934												I vs. O				***	0.0003
	J vs. K				ns	0.8144												J vs. K				****	<0.0001												J vs. K				****	<0.0001
	J vs. L				ns	0.2862												J vs. L				ns	>0.9999												J vs. L				ns	>0.9999
	J vs. M				ns	0.6906												J vs. M				****	<0.0001												J vs. M				*	0.0278
	J vs. N				ns	0.2862												J vs. N				****	<0.0001												J vs. N				***	0.0001
	J vs. O				***	0.0001												J vs. O				*	0.0157												J vs. O				****	<0.0001
	K vs. L				ns	>0.9999												K vs. L				****	<0.0001												K vs. L				***	0.0005
	K vs. M				**	0.0054												K vs. M				ns	0.3878												K vs. M				ns	0.9333
	K vs. N				***	0.0006												K vs. N				*	0.0229												K vs. N				ns	>0.9999
	K vs. O				ns	0.1173												K vs. O				****	<0.0001												K vs. O				****	<0.0001
	L vs. M				***	0.0002												L vs. M				****	<0.0001												L vs. M				ns	0.149
	L vs. N				****	<0.0001												L vs. N				****	<0.0001												L vs. N				**	0.0017
	L vs. O				ns	0.5494												L vs. O				ns	0.1494												L vs. O				****	<0.0001
	M vs. N				ns	>0.9999												M vs. N				ns	0.9985												M vs. N				ns	0.9864
	M vs. O				****	<0.0001												M vs. O				****	<0.0001												M vs. O				****	<0.0001
	N vs. O				****	<0.0001												N vs. O				****	<0.0001												N vs. O				****	<0.0001
[truncated: 33 more columns]

## Sheet: Supplementary Fig. 8
	Supplementary Fig. 8m
		A	B	C	D	E	F	G	H	I	J	K	L	M	N	O
	Plant height	FAZ1	osepfl6	osepfl7	osepfl8	osepfl9	osepfl5	osepfl6;7	osepfl6;8	osepfl6;9	osepfl7;8	osepfl7;9	osepfl8;9	osepfl5;6	osepfl5;8	oser1
	Plant-1	105	98	85	78	115	85	85	84	105	90	97	85	95	90	105
	Plant-2	112	95	86	87	108	88	86	87	103	85	90	86	100	95	105
	Plant-3	113	96	92	80	110	85	90	83	100	85	93	90	98	85	100
	Plant-4	118	102	90	83	105	95	85	94	100	90	100	85	95	80	110
	Plant-5	109	100	95	85	103	85	90	90	95	92	105	95	90	85	98
	Plant-6	105	105	86	85	100	92	85	87	95	90	102	90	92	90	100
	Plant-7	105	92	88	84	105	90	88	85	95	90	100	80	96	85	102
	Plant-8	111	97	90	80	110	86	90	90	100	87	95	85	102	80	100
	Plant-9	112	100	82	90	106	93	80	78	98	85	98	95	100	85	106
	Plant-10	110	102	93	82	105	100	90	89	90	80	95	88	95	90	108
	Tukey's multiple comparisons test				Summary	Adjusted P Value
	A vs. B				****	<0.0001
	A vs. C				****	<0.0001
	A vs. D				****	<0.0001
	A vs. E				ns	0.9096
	A vs. F				****	<0.0001
	A vs. G				****	<0.0001
	A vs. H				****	<0.0001
	A vs. I				****	<0.0001
	A vs. J				****	<0.0001
	A vs. K				****	<0.0001
	A vs. L				****	<0.0001
	A vs. M				****	<0.0001
	A vs. N				****	<0.0001
	A vs. O				*	0.0414
	B vs. C				****	<0.0001
	B vs. D				****	<0.0001
	B vs. E				**	0.0033
	B vs. F				***	0.0006
	B vs. G				****	<0.0001
	B vs. H				****	<0.0001
	B vs. I				ns	>0.9999
	B vs. J				****	<0.0001
	B vs. K				ns	>0.9999
	B vs. L				****	<0.0001
	B vs. M				ns	0.9941
	B vs. N				****	<0.0001
	B vs. O				ns	0.4435
	C vs. D				ns	0.2462
	C vs. E				****	<0.0001
	C vs. F				ns	>0.9999
	C vs. G				ns	0.9997
	C vs. H				ns	0.9991
	C vs. I				***	0.0002
	C vs. J				ns	>0.9999
	C vs. K				***	0.0006
	C vs. L				ns	>0.9999
	C vs. M				**	0.0071
	C vs. N				ns	0.9976
	C vs. O				****	<0.0001
	D vs. E				****	<0.0001
	D vs. F				*	0.0485
	D vs. G				ns	0.8653
	D vs. H				ns	0.9096
	D vs. I				****	<0.0001
	D vs. J				ns	0.7107
	D vs. K				****	<0.0001
	D vs. L				ns	0.5198
	D vs. M				****	<0.0001
	D vs. N				ns	0.9431
	D vs. O				****	<0.0001
	E vs. F				****	<0.0001
	E vs. G				****	<0.0001
	E vs. H				****	<0.0001
	E vs. I				***	0.0009
	E vs. J				****	<0.0001
	E vs. K				***	0.0003
	E vs. L				****	<0.0001
	E vs. M				****	<0.0001
	E vs. N				****	<0.0001
	E vs. O				ns	0.9096
	F vs. G				ns	0.956
	F vs. H				ns	0.9277
	F vs. I				**	0.0022
	F vs. J				ns	0.9912
	F vs. K				**	0.0071
	F vs. L				ns	0.9991
	F vs. M				ns	0.0566
	F vs. N				ns	0.8888
	F vs. O				****	<0.0001
	G vs. H				ns	>0.9999
	G vs. I				****	<0.0001
	G vs. J				ns	>0.9999
	G vs. K				****	<0.0001
	G vs. L				ns	>0.9999
	G vs. M				***	0.0002
	G vs. N				ns	>0.9999
	G vs. O				****	<0.0001
	H vs. I				****	<0.0001
	H vs. J				ns	>0.9999
	H vs. K				****	<0.0001
	H vs. L				ns	>0.9999
	H vs. M				***	0.0001
	H vs. N				ns	>0.9999
	H vs. O				****	<0.0001
	I vs. J				****	<0.0001
	I vs. K				ns	>0.9999
	I vs. L				****	<0.0001
	I vs. M				ns	0.9997
	I vs. N				****	<0.0001
	I vs. O				ns	0.2462
	J vs. K				****	<0.0001
	J vs. L				ns	>0.9999
	J vs. M				***	0.0005
	J vs. N				ns	>0.9999
	J vs. O				****	<0.0001
	K vs. L				***	0.0001
	K vs. M				ns	>0.9999
	K vs. N				****	<0.0001
	K vs. O				ns	0.117
	L vs. M				**	0.0014
	L vs. N				ns	>0.9999
	L vs. O				****	<0.0001
	M vs. N				****	<0.0001
	M vs. O				*	0.0178
	N vs. O				****	<0.0001

[truncated: 8 more sheets: Supplementary Fig. 9, Supplementary Fig. 10, Supplementary Fig. 11, Supplementary Fig. 12, Supplementary Fig. 13, Supplementary Fig. 14, Supplementary Fig. 15, Supplementary Fig. 16]
